# Supplementary material for: One-Pot Regio- and Diastereoselective Gold-Catalyzed Propargylation of in Situ Activated Chromones and Consecutive Cyclization
Source: Org Lett. 2024 Nov 28;26(49):10487–92. doi: 10.1021/acs.orglett.4c03812 (PMC11650761; doi:10.1021/acs.orglett.4c03812)
Supplement: Supplementary file 2 — ol4c03812_si_002.zip [file ol4c03812_si_002.zip]

Archive with 485 entries (399 files):
- FID for publication of compounds 4/
- FID for publication of compounds 4/Compounds 4 (FID)/
- FID for publication of compounds 4/Compounds 4 (FID)/Compound 4a/
- FID for publication of compounds 4/Compounds 4 (FID)/Compound 4a/4a-13C/
- FID for publication of compounds 4/Compounds 4 (FID)/Compound 4a/4a-13C/acqu
- FID for publication of compounds 4/Compounds 4 (FID)/Compound 4a/4a-13C/acqu1
- FID for publication of compounds 4/Compounds 4 (FID)/Compound 4a/4a-13C/acqu1s
- FID for publication of compounds 4/Compounds 4 (FID)/Compound 4a/4a-13C/acqus
- FID for publication of compounds 4/Compounds 4 (FID)/Compound 4a/4a-13C/audita.txt
- FID for publication of compounds 4/Compounds 4 (FID)/Compound 4a/4a-13C/cpdprg2
- FID for publication of compounds 4/Compounds 4 (FID)/Compound 4a/4a-13C/fid
- FID for publication of compounds 4/Compounds 4 (FID)/Compound 4a/4a-13C/format.temp
- FID for publication of compounds 4/Compounds 4 (FID)/Compound 4a/4a-13C/orig
- FID for publication of compounds 4/Compounds 4 (FID)/Compound 4a/4a-13C/pdata/
- FID for publication of compounds 4/Compounds 4 (FID)/Compound 4a/4a-13C/pdata/1/
- FID for publication of compounds 4/Compounds 4 (FID)/Compound 4a/4a-13C/pdata/1/outd
- FID for publication of compounds 4/Compounds 4 (FID)/Compound 4a/4a-13C/pdata/1/proc
- FID for publication of compounds 4/Compounds 4 (FID)/Compound 4a/4a-13C/pdata/1/procs
- FID for publication of compounds 4/Compounds 4 (FID)/Compound 4a/4a-13C/pdata/1/title
- FID for publication of compounds 4/Compounds 4 (FID)/Compound 4a/4a-13C/prosol_History
- FID for publication of compounds 4/Compounds 4 (FID)/Compound 4a/4a-13C/pulseprogram
- FID for publication of compounds 4/Compounds 4 (FID)/Compound 4a/4a-13C/scon
- FID for publication of compounds 4/Compounds 4 (FID)/Compound 4a/4a-13C/scon2
- FID for publication of compounds 4/Compounds 4 (FID)/Compound 4a/4a-13C/uxnmr.par
- FID for publication of compounds 4/Compounds 4 (FID)/Compound 4a/4a-1H/
- FID for publication of compounds 4/Compounds 4 (FID)/Compound 4a/4a-1H/acqu
- FID for publication of compounds 4/Compounds 4 (FID)/Compound 4a/4a-1H/acqu1
- FID for publication of compounds 4/Compounds 4 (FID)/Compound 4a/4a-1H/acqu1s
- FID for publication of compounds 4/Compounds 4 (FID)/Compound 4a/4a-1H/acqus
- FID for publication of compounds 4/Compounds 4 (FID)/Compound 4a/4a-1H/audita.txt
- FID for publication of compounds 4/Compounds 4 (FID)/Compound 4a/4a-1H/fid
- FID for publication of compounds 4/Compounds 4 (FID)/Compound 4a/4a-1H/format.temp
- FID for publication of compounds 4/Compounds 4 (FID)/Compound 4a/4a-1H/orig
- FID for publication of compounds 4/Compounds 4 (FID)/Compound 4a/4a-1H/pdata/
- FID for publication of compounds 4/Compounds 4 (FID)/Compound 4a/4a-1H/pdata/1/
- FID for publication of compounds 4/Compounds 4 (FID)/Compound 4a/4a-1H/pdata/1/outd
- FID for publication of compounds 4/Compounds 4 (FID)/Compound 4a/4a-1H/pdata/1/proc
- FID for publication of compounds 4/Compounds 4 (FID)/Compound 4a/4a-1H/pdata/1/procs
- FID for publication of compounds 4/Compounds 4 (FID)/Compound 4a/4a-1H/pdata/1/title
- FID for publication of compounds 4/Compounds 4 (FID)/Compound 4a/4a-1H/prosol_History
- FID for publication of compounds 4/Compounds 4 (FID)/Compound 4a/4a-1H/pulseprogram
- FID for publication of compounds 4/Compounds 4 (FID)/Compound 4a/4a-1H/scon
- FID for publication of compounds 4/Compounds 4 (FID)/Compound 4a/4a-1H/scon2
- FID for publication of compounds 4/Compounds 4 (FID)/Compound 4a/4a-1H/uxnmr.par
- FID for publication of compounds 4/Compounds 4 (FID)/Compound 4a/4a.cdxml
- FID for publication of compounds 4/Compounds 4 (FID)/Compound 4b/
- FID for publication of compounds 4/Compounds 4 (FID)/Compound 4b/4b-13C/
- FID for publication of compounds 4/Compounds 4 (FID)/Compound 4b/4b-13C/acqu
- FID for publication of compounds 4/Compounds 4 (FID)/Compound 4b/4b-13C/acqus
- FID for publication of compounds 4/Compounds 4 (FID)/Compound 4b/4b-13C/audita.txt
- FID for publication of compounds 4/Compounds 4 (FID)/Compound 4b/4b-13C/cpdprg2
- FID for publication of compounds 4/Compounds 4 (FID)/Compound 4b/4b-13C/fid
- FID for publication of compounds 4/Compounds 4 (FID)/Compound 4b/4b-13C/format.temp
- FID for publication of compounds 4/Compounds 4 (FID)/Compound 4b/4b-13C/orig
- FID for publication of compounds 4/Compounds 4 (FID)/Compound 4b/4b-13C/pdata/
- FID for publication of compounds 4/Compounds 4 (FID)/Compound 4b/4b-13C/pdata/1/
- FID for publication of compounds 4/Compounds 4 (FID)/Compound 4b/4b-13C/pdata/1/outd
- FID for publication of compounds 4/Compounds 4 (FID)/Compound 4b/4b-13C/pdata/1/proc
- FID for publication of compounds 4/Compounds 4 (FID)/Compound 4b/4b-13C/pdata/1/procs
- FID for publication of compounds 4/Compounds 4 (FID)/Compound 4b/4b-13C/pdata/1/title
- FID for publication of compounds 4/Compounds 4 (FID)/Compound 4b/4b-13C/prosol_History
- FID for publication of compounds 4/Compounds 4 (FID)/Compound 4b/4b-13C/pulseprogram
- FID for publication of compounds 4/Compounds 4 (FID)/Compound 4b/4b-13C/scon2
- FID for publication of compounds 4/Compounds 4 (FID)/Compound 4b/4b-13C/uxnmr.par
- FID for publication of compounds 4/Compounds 4 (FID)/Compound 4b/4b-1H/
- FID for publication of compounds 4/Compounds 4 (FID)/Compound 4b/4b-1H/acqu
- FID for publication of compounds 4/Compounds 4 (FID)/Compound 4b/4b-1H/acqu1
- FID for publication of compounds 4/Compounds 4 (FID)/Compound 4b/4b-1H/acqu1s
- FID for publication of compounds 4/Compounds 4 (FID)/Compound 4b/4b-1H/acqus
- FID for publication of compounds 4/Compounds 4 (FID)/Compound 4b/4b-1H/audita.txt
- FID for publication of compounds 4/Compounds 4 (FID)/Compound 4b/4b-1H/fid
- FID for publication of compounds 4/Compounds 4 (FID)/Compound 4b/4b-1H/format.temp
- FID for publication of compounds 4/Compounds 4 (FID)/Compound 4b/4b-1H/orig
- FID for publication of compounds 4/Compounds 4 (FID)/Compound 4b/4b-1H/pdata/
- FID for publication of compounds 4/Compounds 4 (FID)/Compound 4b/4b-1H/pdata/1/
- FID for publication of compounds 4/Compounds 4 (FID)/Compound 4b/4b-1H/pdata/1/outd
- FID for publication of compounds 4/Compounds 4 (FID)/Compound 4b/4b-1H/pdata/1/proc
- FID for publication of compounds 4/Compounds 4 (FID)/Compound 4b/4b-1H/pdata/1/procs
- FID for publication of compounds 4/Compounds 4 (FID)/Compound 4b/4b-1H/pdata/1/title
- FID for publication of compounds 4/Compounds 4 (FID)/Compound 4b/4b-1H/prosol_History
- FID for publication of compounds 4/Compounds 4 (FID)/Compound 4b/4b-1H/pulseprogram
- FID for publication of compounds 4/Compounds 4 (FID)/Compound 4b/4b-1H/scon
- FID for publication of compounds 4/Compounds 4 (FID)/Compound 4b/4b-1H/scon2
- FID for publication of compounds 4/Compounds 4 (FID)/Compound 4b/4b-1H/uxnmr.par
- FID for publication of compounds 4/Compounds 4 (FID)/Compound 4b/4b.cdxml
- FID for publication of compounds 4/Compounds 4 (FID)/Compound 4c/
- FID for publication of compounds 4/Compounds 4 (FID)/Compound 4c/4c-13C/
- FID for publication of compounds 4/Compounds 4 (FID)/Compound 4c/4c-13C/acqu
- FID for publication of compounds 4/Compounds 4 (FID)/Compound 4c/4c-13C/acqus
- FID for publication of compounds 4/Compounds 4 (FID)/Compound 4c/4c-13C/audita.txt
- FID for publication of compounds 4/Compounds 4 (FID)/Compound 4c/4c-13C/cpdprg2
- FID for publication of compounds 4/Compounds 4 (FID)/Compound 4c/4c-13C/fid
- FID for publication of compounds 4/Compounds 4 (FID)/Compound 4c/4c-13C/format.temp
- FID for publication of compounds 4/Compounds 4 (FID)/Compound 4c/4c-13C/orig
- FID for publication of compounds 4/Compounds 4 (FID)/Compound 4c/4c-13C/pdata/
- FID for publication of compounds 4/Compounds 4 (FID)/Compound 4c/4c-13C/pdata/1/
- FID for publication of compounds 4/Compounds 4 (FID)/Compound 4c/4c-13C/pdata/1/outd
- FID for publication of compounds 4/Compounds 4 (FID)/Compound 4c/4c-13C/pdata/1/proc
- FID for publication of compounds 4/Compounds 4 (FID)/Compound 4c/4c-13C/pdata/1/procs
- FID for publication of compounds 4/Compounds 4 (FID)/Compound 4c/4c-13C/pdata/1/title
- FID for publication of compounds 4/Compounds 4 (FID)/Compound 4c/4c-13C/prosol_History
- FID for publication of compounds 4/Compounds 4 (FID)/Compound 4c/4c-13C/pulseprogram
- FID for publication of compounds 4/Compounds 4 (FID)/Compound 4c/4c-13C/scon2
- FID for publication of compounds 4/Compounds 4 (FID)/Compound 4c/4c-13C/uxnmr.par
- FID for publication of compounds 4/Compounds 4 (FID)/Compound 4c/4c-1H/
- FID for publication of compounds 4/Compounds 4 (FID)/Compound 4c/4c-1H/acqu
- FID for publication of compounds 4/Compounds 4 (FID)/Compound 4c/4c-1H/acqus
- FID for publication of compounds 4/Compounds 4 (FID)/Compound 4c/4c-1H/audita.txt
- FID for publication of compounds 4/Compounds 4 (FID)/Compound 4c/4c-1H/fid
- FID for publication of compounds 4/Compounds 4 (FID)/Compound 4c/4c-1H/format.temp
- FID for publication of compounds 4/Compounds 4 (FID)/Compound 4c/4c-1H/orig
- FID for publication of compounds 4/Compounds 4 (FID)/Compound 4c/4c-1H/pdata/
- FID for publication of compounds 4/Compounds 4 (FID)/Compound 4c/4c-1H/pdata/1/
- FID for publication of compounds 4/Compounds 4 (FID)/Compound 4c/4c-1H/pdata/1/1i
- FID for publication of compounds 4/Compounds 4 (FID)/Compound 4c/4c-1H/pdata/1/1r
- FID for publication of compounds 4/Compounds 4 (FID)/Compound 4c/4c-1H/pdata/1/auditp.txt
- FID for publication of compounds 4/Compounds 4 (FID)/Compound 4c/4c-1H/pdata/1/outd
- FID for publication of compounds 4/Compounds 4 (FID)/Compound 4c/4c-1H/pdata/1/proc
- FID for publication of compounds 4/Compounds 4 (FID)/Compound 4c/4c-1H/pdata/1/procs
- FID for publication of compounds 4/Compounds 4 (FID)/Compound 4c/4c-1H/pdata/1/title
- FID for publication of compounds 4/Compounds 4 (FID)/Compound 4c/4c-1H/prosol_History
- FID for publication of compounds 4/Compounds 4 (FID)/Compound 4c/4c-1H/pulseprogram
- FID for publication of compounds 4/Compounds 4 (FID)/Compound 4c/4c-1H/scon2
- FID for publication of compounds 4/Compounds 4 (FID)/Compound 4c/4c-1H/uxnmr.par
- FID for publication of compounds 4/Compounds 4 (FID)/Compound 4c/4c.cdxml
- FID for publication of compounds 4/Compounds 4 (FID)/Compound 4d/
- FID for publication of compounds 4/Compounds 4 (FID)/Compound 4d/4d-13C/
- FID for publication of compounds 4/Compounds 4 (FID)/Compound 4d/4d-13C/acqu
- FID for publication of compounds 4/Compounds 4 (FID)/Compound 4d/4d-13C/acqus
- FID for publication of compounds 4/Compounds 4 (FID)/Compound 4d/4d-13C/audita.txt
- FID for publication of compounds 4/Compounds 4 (FID)/Compound 4d/4d-13C/cpdprg2
- FID for publication of compounds 4/Compounds 4 (FID)/Compound 4d/4d-13C/fid
- FID for publication of compounds 4/Compounds 4 (FID)/Compound 4d/4d-13C/format.temp
- FID for publication of compounds 4/Compounds 4 (FID)/Compound 4d/4d-13C/orig
- FID for publication of compounds 4/Compounds 4 (FID)/Compound 4d/4d-13C/pdata/
- FID for publication of compounds 4/Compounds 4 (FID)/Compound 4d/4d-13C/pdata/1/
- FID for publication of compounds 4/Compounds 4 (FID)/Compound 4d/4d-13C/pdata/1/outd
- FID for publication of compounds 4/Compounds 4 (FID)/Compound 4d/4d-13C/pdata/1/proc
- FID for publication of compounds 4/Compounds 4 (FID)/Compound 4d/4d-13C/pdata/1/procs
- FID for publication of compounds 4/Compounds 4 (FID)/Compound 4d/4d-13C/pdata/1/title
- FID for publication of compounds 4/Compounds 4 (FID)/Compound 4d/4d-13C/prosol_History
- FID for publication of compounds 4/Compounds 4 (FID)/Compound 4d/4d-13C/pulseprogram
- FID for publication of compounds 4/Compounds 4 (FID)/Compound 4d/4d-13C/scon2
- FID for publication of compounds 4/Compounds 4 (FID)/Compound 4d/4d-13C/uxnmr.par
- FID for publication of compounds 4/Compounds 4 (FID)/Compound 4d/4d-1H/
- FID for publication of compounds 4/Compounds 4 (FID)/Compound 4d/4d-1H/acqu
- FID for publication of compounds 4/Compounds 4 (FID)/Compound 4d/4d-1H/acqus
- FID for publication of compounds 4/Compounds 4 (FID)/Compound 4d/4d-1H/audita.txt
- FID for publication of compounds 4/Compounds 4 (FID)/Compound 4d/4d-1H/fid
- FID for publication of compounds 4/Compounds 4 (FID)/Compound 4d/4d-1H/format.temp
- FID for publication of compounds 4/Compounds 4 (FID)/Compound 4d/4d-1H/orig
- FID for publication of compounds 4/Compounds 4 (FID)/Compound 4d/4d-1H/pdata/
- FID for publication of compounds 4/Compounds 4 (FID)/Compound 4d/4d-1H/pdata/1/
- FID for publication of compounds 4/Compounds 4 (FID)/Compound 4d/4d-1H/pdata/1/outd
- FID for publication of compounds 4/Compounds 4 (FID)/Compound 4d/4d-1H/pdata/1/proc
- FID for publication of compounds 4/Compounds 4 (FID)/Compound 4d/4d-1H/pdata/1/procs
- FID for publication of compounds 4/Compounds 4 (FID)/Compound 4d/4d-1H/pdata/1/title
- FID for publication of compounds 4/Compounds 4 (FID)/Compound 4d/4d-1H/prosol_History
- FID for publication of compounds 4/Compounds 4 (FID)/Compound 4d/4d-1H/pulseprogram
- FID for publication of compounds 4/Compounds 4 (FID)/Compound 4d/4d-1H/scon2
- FID for publication of compounds 4/Compounds 4 (FID)/Compound 4d/4d-1H/uxnmr.par
- FID for publication of compounds 4/Compounds 4 (FID)/Compound 4d/4d.cdxml
- FID for publication of compounds 4/Compounds 4 (FID)/Compound 4e/
- FID for publication of compounds 4/Compounds 4 (FID)/Compound 4e/4e-13C/
- FID for publication of compounds 4/Compounds 4 (FID)/Compound 4e/4e-13C/acqu
- FID for publication of compounds 4/Compounds 4 (FID)/Compound 4e/4e-13C/acqu1
- FID for publication of compounds 4/Compounds 4 (FID)/Compound 4e/4e-13C/acqu1s
- FID for publication of compounds 4/Compounds 4 (FID)/Compound 4e/4e-13C/acqus
- FID for publication of compounds 4/Compounds 4 (FID)/Compound 4e/4e-13C/audita.txt
- FID for publication of compounds 4/Compounds 4 (FID)/Compound 4e/4e-13C/cpdprg2
- FID for publication of compounds 4/Compounds 4 (FID)/Compound 4e/4e-13C/fid
- FID for publication of compounds 4/Compounds 4 (FID)/Compound 4e/4e-13C/format.temp
- FID for publication of compounds 4/Compounds 4 (FID)/Compound 4e/4e-13C/pdata/
- FID for publication of compounds 4/Compounds 4 (FID)/Compound 4e/4e-13C/pdata/1/
- FID for publication of compounds 4/Compounds 4 (FID)/Compound 4e/4e-13C/pdata/1/1i
- FID for publication of compounds 4/Compounds 4 (FID)/Compound 4e/4e-13C/pdata/1/1r
- FID for publication of compounds 4/Compounds 4 (FID)/Compound 4e/4e-13C/pdata/1/auditp.txt
- FID for publication of compounds 4/Compounds 4 (FID)/Compound 4e/4e-13C/pdata/1/outd
- FID for publication of compounds 4/Compounds 4 (FID)/Compound 4e/4e-13C/pdata/1/peak.txt
- FID for publication of compounds 4/Compounds 4 (FID)/Compound 4e/4e-13C/pdata/1/peakrng
- FID for publication of compounds 4/Compounds 4 (FID)/Compound 4e/4e-13C/pdata/1/peaks
- FID for publication of compounds 4/Compounds 4 (FID)/Compound 4e/4e-13C/pdata/1/proc
- FID for publication of compounds 4/Compounds 4 (FID)/Compound 4e/4e-13C/pdata/1/procs
- FID for publication of compounds 4/Compounds 4 (FID)/Compound 4e/4e-13C/pdata/1/title
- FID for publication of compounds 4/Compounds 4 (FID)/Compound 4e/4e-13C/prosol_History
- FID for publication of compounds 4/Compounds 4 (FID)/Compound 4e/4e-13C/pulseprogram
- FID for publication of compounds 4/Compounds 4 (FID)/Compound 4e/4e-13C/scon
- FID for publication of compounds 4/Compounds 4 (FID)/Compound 4e/4e-13C/uxnmr.par
- FID for publication of compounds 4/Compounds 4 (FID)/Compound 4e/4e-1H/
- FID for publication of compounds 4/Compounds 4 (FID)/Compound 4e/4e-1H/acqu
- FID for publication of compounds 4/Compounds 4 (FID)/Compound 4e/4e-1H/acqu1
- FID for publication of compounds 4/Compounds 4 (FID)/Compound 4e/4e-1H/acqu1s
- FID for publication of compounds 4/Compounds 4 (FID)/Compound 4e/4e-1H/acqus
- FID for publication of compounds 4/Compounds 4 (FID)/Compound 4e/4e-1H/audita.txt
- FID for publication of compounds 4/Compounds 4 (FID)/Compound 4e/4e-1H/fid
- FID for publication of compounds 4/Compounds 4 (FID)/Compound 4e/4e-1H/format.temp
- FID for publication of compounds 4/Compounds 4 (FID)/Compound 4e/4e-1H/pdata/
- FID for publication of compounds 4/Compounds 4 (FID)/Compound 4e/4e-1H/pdata/1/
- FID for publication of compounds 4/Compounds 4 (FID)/Compound 4e/4e-1H/pdata/1/outd
- FID for publication of compounds 4/Compounds 4 (FID)/Compound 4e/4e-1H/pdata/1/proc
- FID for publication of compounds 4/Compounds 4 (FID)/Compound 4e/4e-1H/pdata/1/procs
- FID for publication of compounds 4/Compounds 4 (FID)/Compound 4e/4e-1H/pdata/1/title
- FID for publication of compounds 4/Compounds 4 (FID)/Compound 4e/4e-1H/prosol_History
- FID for publication of compounds 4/Compounds 4 (FID)/Compound 4e/4e-1H/pulseprogram
- FID for publication of compounds 4/Compounds 4 (FID)/Compound 4e/4e-1H/scon
- FID for publication of compounds 4/Compounds 4 (FID)/Compound 4e/4e-1H/uxnmr.par
- FID for publication of compounds 4/Compounds 4 (FID)/Compound 4e/4e.cdxml
- FID for publication of compounds 4/Compounds 4 (FID)/Compound 4f/
- FID for publication of compounds 4/Compounds 4 (FID)/Compound 4f/4f-13C/
- FID for publication of compounds 4/Compounds 4 (FID)/Compound 4f/4f-13C/acqu
- FID for publication of compounds 4/Compounds 4 (FID)/Compound 4f/4f-13C/acqu1
- FID for publication of compounds 4/Compounds 4 (FID)/Compound 4f/4f-13C/acqu1s
- FID for publication of compounds 4/Compounds 4 (FID)/Compound 4f/4f-13C/acqus
- FID for publication of compounds 4/Compounds 4 (FID)/Compound 4f/4f-13C/audita.txt
- FID for publication of compounds 4/Compounds 4 (FID)/Compound 4f/4f-13C/cpdprg2
- FID for publication of compounds 4/Compounds 4 (FID)/Compound 4f/4f-13C/fid
- FID for publication of compounds 4/Compounds 4 (FID)/Compound 4f/4f-13C/format.temp
- FID for publication of compounds 4/Compounds 4 (FID)/Compound 4f/4f-13C/pdata/
- FID for publication of compounds 4/Compounds 4 (FID)/Compound 4f/4f-13C/pdata/1/
- FID for publication of compounds 4/Compounds 4 (FID)/Compound 4f/4f-13C/pdata/1/1i
- FID for publication of compounds 4/Compounds 4 (FID)/Compound 4f/4f-13C/pdata/1/1r
- FID for publication of compounds 4/Compounds 4 (FID)/Compound 4f/4f-13C/pdata/1/auditp.txt
- FID for publication of compounds 4/Compounds 4 (FID)/Compound 4f/4f-13C/pdata/1/outd
- FID for publication of compounds 4/Compounds 4 (FID)/Compound 4f/4f-13C/pdata/1/proc
- FID for publication of compounds 4/Compounds 4 (FID)/Compound 4f/4f-13C/pdata/1/procs
- FID for publication of compounds 4/Compounds 4 (FID)/Compound 4f/4f-13C/pdata/1/title
- FID for publication of compounds 4/Compounds 4 (FID)/Compound 4f/4f-13C/prosol_History
- FID for publication of compounds 4/Compounds 4 (FID)/Compound 4f/4f-13C/pulseprogram
- FID for publication of compounds 4/Compounds 4 (FID)/Compound 4f/4f-13C/scon
- FID for publication of compounds 4/Compounds 4 (FID)/Compound 4f/4f-13C/uxnmr.par
- FID for publication of compounds 4/Compounds 4 (FID)/Compound 4f/4f-1H/
- FID for publication of compounds 4/Compounds 4 (FID)/Compound 4f/4f-1H/acqu
- FID for publication of compounds 4/Compounds 4 (FID)/Compound 4f/4f-1H/acqu1
- FID for publication of compounds 4/Compounds 4 (FID)/Compound 4f/4f-1H/acqu1s
- FID for publication of compounds 4/Compounds 4 (FID)/Compound 4f/4f-1H/acqus
- FID for publication of compounds 4/Compounds 4 (FID)/Compound 4f/4f-1H/audita.txt
- FID for publication of compounds 4/Compounds 4 (FID)/Compound 4f/4f-1H/fid
- FID for publication of compounds 4/Compounds 4 (FID)/Compound 4f/4f-1H/format.temp
- FID for publication of compounds 4/Compounds 4 (FID)/Compound 4f/4f-1H/pdata/
- FID for publication of compounds 4/Compounds 4 (FID)/Compound 4f/4f-1H/pdata/1/
- FID for publication of compounds 4/Compounds 4 (FID)/Compound 4f/4f-1H/pdata/1/outd
- FID for publication of compounds 4/Compounds 4 (FID)/Compound 4f/4f-1H/pdata/1/proc
- FID for publication of compounds 4/Compounds 4 (FID)/Compound 4f/4f-1H/pdata/1/procs
- FID for publication of compounds 4/Compounds 4 (FID)/Compound 4f/4f-1H/pdata/1/title
- FID for publication of compounds 4/Compounds 4 (FID)/Compound 4f/4f-1H/prosol_History
- FID for publication of compounds 4/Compounds 4 (FID)/Compound 4f/4f-1H/pulseprogram
- FID for publication of compounds 4/Compounds 4 (FID)/Compound 4f/4f-1H/scon
- FID for publication of compounds 4/Compounds 4 (FID)/Compound 4f/4f-1H/uxnmr.par
- FID for publication of compounds 4/Compounds 4 (FID)/Compound 4f/4f.cdxml
- FID for publication of compounds 4/Compounds 4 (FID)/Compound 4g/
- FID for publication of compounds 4/Compounds 4 (FID)/Compound 4g/4g-13C/
- FID for publication of compounds 4/Compounds 4 (FID)/Compound 4g/4g-13C/acqu
- FID for publication of compounds 4/Compounds 4 (FID)/Compound 4g/4g-13C/acqu1
- FID for publication of compounds 4/Compounds 4 (FID)/Compound 4g/4g-13C/acqu1s
- FID for publication of compounds 4/Compounds 4 (FID)/Compound 4g/4g-13C/acqus
- FID for publication of compounds 4/Compounds 4 (FID)/Compound 4g/4g-13C/audita.txt
- FID for publication of compounds 4/Compounds 4 (FID)/Compound 4g/4g-13C/cpdprg2
- FID for publication of compounds 4/Compounds 4 (FID)/Compound 4g/4g-13C/fid
- FID for publication of compounds 4/Compounds 4 (FID)/Compound 4g/4g-13C/format.temp
- FID for publication of compounds 4/Compounds 4 (FID)/Compound 4g/4g-13C/pdata/
- FID for publication of compounds 4/Compounds 4 (FID)/Compound 4g/4g-13C/pdata/1/
- FID for publication of compounds 4/Compounds 4 (FID)/Compound 4g/4g-13C/pdata/1/1i
- FID for publication of compounds 4/Compounds 4 (FID)/Compound 4g/4g-13C/pdata/1/1r
- FID for publication of compounds 4/Compounds 4 (FID)/Compound 4g/4g-13C/pdata/1/auditp.txt
- FID for publication of compounds 4/Compounds 4 (FID)/Compound 4g/4g-13C/pdata/1/outd
- FID for publication of compounds 4/Compounds 4 (FID)/Compound 4g/4g-13C/pdata/1/proc
- FID for publication of compounds 4/Compounds 4 (FID)/Compound 4g/4g-13C/pdata/1/procs
- FID for publication of compounds 4/Compounds 4 (FID)/Compound 4g/4g-13C/pdata/1/title
- FID for publication of compounds 4/Compounds 4 (FID)/Compound 4g/4g-13C/prosol_History
- FID for publication of compounds 4/Compounds 4 (FID)/Compound 4g/4g-13C/pulseprogram
- FID for publication of compounds 4/Compounds 4 (FID)/Compound 4g/4g-13C/scon
- FID for publication of compounds 4/Compounds 4 (FID)/Compound 4g/4g-13C/uxnmr.par
- FID for publication of compounds 4/Compounds 4 (FID)/Compound 4g/4g-1H/
- FID for publication of compounds 4/Compounds 4 (FID)/Compound 4g/4g-1H/acqu
- FID for publication of compounds 4/Compounds 4 (FID)/Compound 4g/4g-1H/acqus
- FID for publication of compounds 4/Compounds 4 (FID)/Compound 4g/4g-1H/audita.txt
- FID for publication of compounds 4/Compounds 4 (FID)/Compound 4g/4g-1H/fid
- FID for publication of compounds 4/Compounds 4 (FID)/Compound 4g/4g-1H/format.temp
- FID for publication of compounds 4/Compounds 4 (FID)/Compound 4g/4g-1H/orig
- FID for publication of compounds 4/Compounds 4 (FID)/Compound 4g/4g-1H/pdata/
- FID for publication of compounds 4/Compounds 4 (FID)/Compound 4g/4g-1H/pdata/1/
- FID for publication of compounds 4/Compounds 4 (FID)/Compound 4g/4g-1H/pdata/1/outd
- FID for publication of compounds 4/Compounds 4 (FID)/Compound 4g/4g-1H/pdata/1/proc
- FID for publication of compounds 4/Compounds 4 (FID)/Compound 4g/4g-1H/pdata/1/procs
- FID for publication of compounds 4/Compounds 4 (FID)/Compound 4g/4g-1H/pdata/1/title
- FID for publication of compounds 4/Compounds 4 (FID)/Compound 4g/4g-1H/prosol_History
- FID for publication of compounds 4/Compounds 4 (FID)/Compound 4g/4g-1H/pulseprogram
- FID for publication of compounds 4/Compounds 4 (FID)/Compound 4g/4g-1H/scon2
- FID for publication of compounds 4/Compounds 4 (FID)/Compound 4g/4g-1H/uxnmr.par
- FID for publication of compounds 4/Compounds 4 (FID)/Compound 4g/4g.cdxml
- FID for publication of compounds 4/Compounds 4 (FID)/Compound 4h/
- FID for publication of compounds 4/Compounds 4 (FID)/Compound 4h/4h-13C/
- FID for publication of compounds 4/Compounds 4 (FID)/Compound 4h/4h-13C/acqu
- FID for publication of compounds 4/Compounds 4 (FID)/Compound 4h/4h-13C/acqu1
- FID for publication of compounds 4/Compounds 4 (FID)/Compound 4h/4h-13C/acqu1s
- FID for publication of compounds 4/Compounds 4 (FID)/Compound 4h/4h-13C/acqus
- FID for publication of compounds 4/Compounds 4 (FID)/Compound 4h/4h-13C/audita.txt
- FID for publication of compounds 4/Compounds 4 (FID)/Compound 4h/4h-13C/cpdprg2
- FID for publication of compounds 4/Compounds 4 (FID)/Compound 4h/4h-13C/fid
- FID for publication of compounds 4/Compounds 4 (FID)/Compound 4h/4h-13C/format.temp
[truncated: 185 more entries]
