# Supplementary material for: One-Pot Regio- and Diastereoselective Gold-Catalyzed Propargylation of in Situ Activated Chromones and Consecutive Cyclization
Source: Org Lett. 2024 Nov 28;26(49):10487–92. doi: 10.1021/acs.orglett.4c03812 (PMC11650761; doi:10.1021/acs.orglett.4c03812)
Supplement: Supplementary file 2 — ol4c03812_si_002.zip [file ol4c03812_si_002.zip › FID for publication of compounds 4/Compounds 4 (FID)/Compound 4a/4a-13C/acqu1]

##TITLE= Parameter file, XWIN-NMR		Version 2.5
##JCAMPDX= 5.0
##DATATYPE= Parameter Values
##ORIGIN= Bruker Analytik GmbH
##OWNER= rmn
$$ Fri Jun 29 15:37:57 2001 PDT (UT-7h)  rmn
$$ /u/data/rmn/nmr/invietgpsi/2/acqu1
##$SW= 0.779379280693307
##$SW_h= 58.8235294117647
##END=
