# Supplementary material for: One-Pot Regio- and Diastereoselective Gold-Catalyzed Propargylation of in Situ Activated Chromones and Consecutive Cyclization
Source: Org Lett. 2024 Nov 28;26(49):10487–92. doi: 10.1021/acs.orglett.4c03812 (PMC11650761; doi:10.1021/acs.orglett.4c03812)
Supplement: Supplementary file 2 — ol4c03812_si_002.zip [file ol4c03812_si_002.zip › FID for publication of compounds 4/Compounds 4 (FID)/Compound 4a/4a-13C/audita.txt]

##TITLE= Audit trail, TOPSPIN		Version 2.1
##JCAMPDX= 5.01
##ORIGIN= Bruker BioSpin GmbH
##OWNER= Bruker
$$ \\156.35.59.102\COMPARTIDA VBOX\nmr400\ROBOT-/data/Bruker/nmr/JL-45colf3/2/audita.txt
##AUDIT TRAIL=  $$ (NUMBER, WHEN, WHO, WHERE, PROCESS, VERSION, WHAT)
(   1,<2022-01-27 18:08:29.721 +0100>,<Bruker>,<ESOPE_NAV300>,<go>,<TOPSPIN 2.1>,
      <created by zg
	started at 2022-01-27 17:48:22.326 +0100,
	POWCHK disabled, PULCHK disabled,
       configuration hash MD5:
       6A 93 C7 77 D6 9D E3 4F 24 13 3D EB 37 26 55 48
       data hash MD5: 32K
       18 12 AF 9B 0D 41 E9 D6 C5 52 53 AC BD B7 FC A1>)
(   2,<2022-01-27 18:08:41.873 +0100>,<Bruker>,<ESOPE_NAV300>,<dirdata>,<TOPSPIN 2.1>,
      <wrpa from 1 2 "JL-45colf3" "Bruker" "C:\Bruker\bacs"
       data hash MD5: 32K
       18 12 AF 9B 0D 41 E9 D6 C5 52 53 AC BD B7 FC A1>)
##END=

$$ hash MD5
$$ 3B 0D 9D 43 A5 10 FF 76 5F 54 1F 18 8B 30 B0 E7
