# Supplementary material for: One-Pot Regio- and Diastereoselective Gold-Catalyzed Propargylation of in Situ Activated Chromones and Consecutive Cyclization
Source: Org Lett. 2024 Nov 28;26(49):10487–92. doi: 10.1021/acs.orglett.4c03812 (PMC11650761; doi:10.1021/acs.orglett.4c03812)
Supplement: Supplementary file 2 — ol4c03812_si_002.zip [file ol4c03812_si_002.zip › FID for publication of compounds 4/Compounds 4 (FID)/Compound 4b/4b-1H/acqu]

##TITLE= Parameter file, TOPSPIN		Version 2.1
##JCAMPDX= 5.0
##DATATYPE= Parameter Values
##NPOINTS= 1	$$ modification sequence number
##ORIGIN= Bruker BioSpin GmbH
##OWNER= Bruker
$$ 2022-01-27 17:41:37.006 +0100  Bruker@ESOPE_NAV300
$$ \\156.35.59.102\COMPARTIDA VBOX\nmr400\ROBOT-/data/Bruker/nmr/JL-56colf2/1/acqu
$$ process C:\Bruker\TOPSPIN\prog\mod\dirdata.exe
##$ACQT0= 0
##$AMP= (0..31)
100 100 100 100 100 100 100 100 100 100 100 100 100 100 100 100 100 100
100 100 100 100 100 100 100 100 100 100 100 100 100 100
##$ANAVPT= 1
##$AQSEQ= 0
##$AQ_mod= 3
##$AUNM= <au_zg>
##$AUTOPOS= <2 >
##$BF1= 300.13
##$BF2= 300.13
##$BF3= 300.13
##$BF4= 300.13
##$BF5= 500.13
##$BF6= 500.13
##$BF7= 500.13
##$BF8= 500.13
##$BYTORDA= 0
##$CFDGTYP= 0
##$CFRGTYP= 5
##$CHEMSTR= <none>
##$CNST= (0..63)
1 1 145 1 1 1 1 1 1 1 1 1 1 1 1 1 1 1 1 1 1 1 1 1 1 1 1 1 1 1 1 1 1 1 1
1 1 1 1 1 1 1 1 1 1 1 1 1 1 1 1 1 1 1 1 1 1 1 1 1 1 1 1 1
##$CPDPRG= <>
##$CPDPRG1= <>
##$CPDPRG2= <>
##$CPDPRG3= <>
##$CPDPRG4= <mlev>
##$CPDPRG5= <mlev>
##$CPDPRG6= <mlev>
##$CPDPRG7= <mlev>
##$CPDPRG8= <mlev>
##$CPDPRGB= <>
##$CPDPRGT= <>
##$D= (0..63)
0 1 0 0 0 0 0 0 0 0.06 0 0 0 0 0 0 0.0002 0 0 0 0 0 0 0 0 0 0 0 0 0 0 0
0 0 0 0 0 0 0 0 0 0 0 0 0 0 0 0 0 0 0 0 0 0 0 0 0 0 0 0 0 0 0 0
##$DATE= 0
##$DBL= (0..7)
120 120 120 120 120 120 120 120
##$DBP= (0..7)
150 150 150 150 150 150 150 150
##$DBP07= 0
##$DBPNAM0= <>
##$DBPNAM1= <>
##$DBPNAM2= <>
##$DBPNAM3= <>
##$DBPNAM4= <>
##$DBPNAM5= <>
##$DBPNAM6= <>
##$DBPNAM7= <>
##$DBPOAL= (0..7)
0.5 0.5 0.5 0.5 0.5 0.5 0.5 0.5
##$DBPOFFS= (0..7)
0 0 0 0 0 0 0 0
##$DE= 6.5
##$DECBNUC= <off>
##$DECIM= 24
##$DECNUC= <off>
##$DECSTAT= 4
##$DIGMOD= 1
##$DIGTYP= 7
##$DL= (0..7)
0 120 120 120 120 120 120 120
##$DP= (0..7)
150 150 150 150 150 150 150 150
##$DP07= 0
##$DPNAME0= <>
##$DPNAME1= <>
##$DPNAME2= <>
##$DPNAME3= <>
##$DPNAME4= <>
##$DPNAME5= <>
##$DPNAME6= <>
##$DPNAME7= <>
##$DPOAL= (0..7)
0.5 0.5 0.5 0.5 0.5 0.5 0.5 0.5
##$DPOFFS= (0..7)
0 0 0 0 0 0 0 0
##$DQDMODE= 0
##$DR= 18
##$DS= 2
##$DSLIST= <SSSSSSSSSSSSSSS>
##$DSPFIRM= 0
##$DSPFVS= 0
##$DTYPA= 0
##$EXP= <1h_swopt>
##$F1LIST= <111111111111111>
##$F2LIST= <222222222222222>
##$F3LIST= <333333333333333>
##$FCUCHAN= (0..9)
0 2 0 0 0 0 0 0 0 0
##$FL1= 90
##$FL2= 90
##$FL3= 90
##$FL4= 90
##$FOV= 20
##$FQ1LIST= <freqlist>
##$FQ2LIST= <freqlist>
##$FQ3LIST= <freqlist>
##$FQ4LIST= <freqlist>
##$FQ5LIST= <freqlist>
##$FQ6LIST= <freqlist>
##$FQ7LIST= <freqlist>
##$FQ8LIST= <freqlist>
##$FRQLO3= 0
##$FRQLO3N= 0
##$FS= (0..7)
83 83 83 83 83 83 83 83
##$FTLPGN= 0
##$FW= 90000
##$FnMODE= 0
##$FnTYPE= 0
##$GP031= 0
##$GPNAM0= <sine.100>
##$GPNAM1= <sine.100>
##$GPNAM10= <sine.100>
##$GPNAM11= <sine.100>
##$GPNAM12= <sine.100>
##$GPNAM13= <sine.100>
##$GPNAM14= <sine.100>
##$GPNAM15= <sine.100>
##$GPNAM16= <sine.100>
##$GPNAM17= <sine.100>
##$GPNAM18= <sine.100>
##$GPNAM19= <sine.100>
##$GPNAM2= <sine.100>
##$GPNAM20= <sine.100>
##$GPNAM21= <sine.100>
##$GPNAM22= <sine.100>
##$GPNAM23= <sine.100>
##$GPNAM24= <sine.100>
##$GPNAM25= <sine.100>
##$GPNAM26= <sine.100>
##$GPNAM27= <sine.100>
##$GPNAM28= <sine.100>
##$GPNAM29= <sine.100>
##$GPNAM3= <sine.100>
##$GPNAM30= <sine.100>
##$GPNAM31= <sine.100>
##$GPNAM4= <sine.100>
##$GPNAM5= <sine.100>
##$GPNAM6= <sine.100>
##$GPNAM7= <sine.100>
##$GPNAM8= <sine.100>
##$GPNAM9= <sine.100>
##$GPX= (0..31)
0 0 0 0 0 0 0 0 0 0 0 0 0 0 0 0 0 0 0 0 0 0 0 0 0 0 0 0 0 0 0 0
##$GPY= (0..31)
0 0 0 0 0 0 0 0 0 0 0 0 0 0 0 0 0 0 0 0 0 0 0 0 0 0 0 0 0 0 0 0
##$GPZ= (0..31)
0 0 0 0 0 0 0 0 0 0 0 0 0 0 0 0 0 0 0 0 0 0 0 0 0 0 0 0 0 0 0 0
##$GRDPROG= <>
##$GRPDLY= -1
##$HDDUTY= 20
##$HDRATE= 20
##$HGAIN= (0..3)
0 0 0 0
##$HL1= 1
##$HL2= 35
##$HL3= 16
##$HL4= 17
##$HOLDER= 2
##$HPMOD= (0..7)
0 0 0 0 0 0 0 0
##$HPPRGN= 0
##$IN= (0..63)
0.001 0.001 0.001 0.001 0.001 0.001 0.001 0.001 0.001 0.001 0.001 0.001
0.001 0.001 0.001 0.001 0.001 0.001 0.001 0.001 0.001 0.001 0.001 0.001
0.001 0.001 0.001 0.001 0.001 0.001 0.001 0.001 0.001 0.001 0.001 0.001
0.001 0.001 0.001 0.001 0.001 0.001 0.001 0.001 0.001 0.001 0.001 0.001
0.001 0.001 0.001 0.001 0.001 0.001 0.001 0.001 0.001 0.001 0.001 0.001
0.001 0.001 0.001 0.001
##$INF= (0..7)
0 0 0 0 0 0 0 0
##$INP= (0..63)
0 0 0 0 0 0 0 0 0 0 0 0 0 0 0 0 0 0 0 0 0 0 0 0 0 0 0 0 0 0 0 0 0 0 0 0
0 0 0 0 0 0 0 0 0 0 0 0 0 0 0 0 0 0 0 0 0 0 0 0 0 0 0 0
##$INSTRUM= <>
##$L= (0..31)
1 1 1 1 1 1 1 1 1 1 1 1 1 1 1 1 1 1 1 1 1 1 1 1 1 1 1 1 1 1 1 1
##$LFILTER= 10
##$LGAIN= -10
##$LINPSTP= 0
##$LOCKED= no
##$LOCKFLD= 0
##$LOCKGN= 0
##$LOCKPOW= -20
##$LOCKPPM= 0
##$LOCNUC= <2H>
##$LOCPHAS= 0
##$LOCSHFT= no
##$LOCSW= 0
##$LTIME= 0.1
##$MASR= 4200
##$MASRLST= <masrlst>
##$NBL= 1
##$NC= 0
##$NLOGCH= 1
##$NS= 16
##$NUC1= <1H>
##$NUC2= <off>
##$NUC3= <off>
##$NUC4= <off>
##$NUC5= <off>
##$NUC6= <off>
##$NUC7= <off>
##$NUC8= <off>
##$NUCLEI= 0
##$NUCLEUS= <off>
##$O1= 2401.04
##$O2= 1853.42560837398
##$O3= 1853.42560837398
##$O4= 1853.42560837398
##$O5= 0
##$O6= 0
##$O7= 0
##$O8= 0
##$OBSCHAN= (0..9)
0 0 0 0 0 0 0 0 0 0
##$OVERFLW= 0
##$P= (0..63)
14.5 14.5 29 0 0 19.8 30 60 0 0 0 0 0 0 0 200000 1000 2500 0 600 2500 0
0 0 0 250 0 14.5 0.5 0 0 0 0 0 0 0 0 0 0 0 0 0 0 0 0 0 0 0 0 0 0 0 0 0
0 0 0 0 0 0 0 0 0 0
##$PACOIL= (0..15)
0 0 0 0 0 0 0 0 0 0 0 0 0 0 0 0
##$PAPS= 2
##$PARMODE= 0
##$PCPD= (0..9)
100 100 100 100 100 100 100 100 100 100
##$PHCOR= (0..31)
0 0 0 0 0 0 0 0 0 0 0 0 0 0 0 0 0 0 0 0 0 0 0 0 0 0 0 0 0 0 0 0
##$PHLIST= <>
##$PHP= 1
##$PH_ref= 0
##$PL= (0..63)
120 -2 120 120 120 120 120 120 120 116.71 4.32 16.71 120 120 120 120 120
120 -2 120 120 120 120 120 120 120 120 16.71 120 120 120 120 120 120 120
120 120 120 120 120 120 120 120 120 120 120 120 120 120 120 120 120 120
120 120 120 120 120 120 120 120 120 120 120
##$PLSTEP= 0.1
##$PLSTRT= -6
##$POWMOD= 0
##$PQPHASE= 0
##$PQSCALE= 0
##$PR= 1
##$PRECHAN= (0..15)
-1 2 0 1 -1 -1 -1 -1 -1 -1 -1 -1 -1 -1 -1 -1
##$PRGAIN= 0
##$PROBHD= <33>
##$PROSOL= no
##$PULPROG= <zg30>
##$PW= 0
##$PYNM= <acqu.py>
##$QNP= 3
##$RD= 0
##$RECCHAN= (0..15)
-1 -1 -1 -1 -1 -1 -1 -1 -1 -1 -1 -1 -1 -1 -1 -1
##$RECPH= 0
##$RECPRE= (0..15)
-1 -1 -1 -1 -1 -1 -1 -1 -1 -1 -1 -1 -1 -1 -1 -1
##$RECPRFX= (0..15)
-1 -1 -1 -1 -1 -1 -1 -1 -1 -1 -1 -1 -1 -1 -1 -1
##$RECSEL= (0..15)
0 0 0 0 0 0 0 0 0 0 0 0 0 0 0 0
##$RG= 362
##$RO= 0
##$ROUTWD1= (0..23)
0 0 0 0 0 0 0 0 0 0 0 0 0 0 0 0 0 0 0 0 1 1 0 0
##$ROUTWD2= (0..23)
0 0 0 0 0 1 0 0 0 0 0 0 0 0 0 0 0 0 1 0 1 1 0 0
##$RSEL= (0..9)
0 0 2 0 0 0 0 0 0 0
##$S= (0..7)
83 4 83 83 83 83 83 83
##$SEOUT= 0
##$SFO1= 300.13240104
##$SFO2= 300.131853425608
##$SFO3= 300.131853425608
##$SFO4= 300.131853425608
##$SFO5= 500.13
##$SFO6= 500.13
##$SFO7= 500.13
##$SFO8= 500.13
##$SOLVENT= <CDCl3>
##$SP= (0..31)
1 120 120 120 120 0 120 120 120 0 120 120 0 0 120 0 150 150 120 120.87
118.96 122.27 114.95 150 150 150 150 150 150 120 120 120
##$SP07= 0
##$SPECTR= 0
##$SPNAM0= <gauss>
##$SPNAM1= <Gaus1.1000>
##$SPNAM10= <Gaus1.1000>
##$SPNAM11= <Gaus1.1000>
##$SPNAM12= <gauss>
##$SPNAM13= <gauss>
##$SPNAM14= <>
##$SPNAM15= <>
##$SPNAM16= <gauss>
##$SPNAM17= <gauss>
##$SPNAM18= <>
##$SPNAM19= <Gaus1.1000>
##$SPNAM2= <Gaus1.1000>
##$SPNAM20= <Gaus1.1000>
##$SPNAM21= <Gaus1.1000>
##$SPNAM22= <Gaus1.1000>
##$SPNAM23= <gauss>
##$SPNAM24= <gauss>
##$SPNAM25= <gauss>
##$SPNAM26= <gauss>
##$SPNAM27= <gauss>
##$SPNAM28= <gauss>
##$SPNAM29= <Gaus1.1000>
##$SPNAM3= <>
##$SPNAM30= <>
##$SPNAM31= <>
##$SPNAM4= <>
##$SPNAM5= <gauss>
##$SPNAM6= <Gaus1.1000>
##$SPNAM7= <>
##$SPNAM8= <Gaus1.1000>
##$SPNAM9= <gauss>
##$SPOAL= (0..31)
0.5 0.5 0.5 0.5 0.5 0.5 0.5 0.5 0.5 0.5 0.5 0.5 0.5 0.5 0.5 0.5 0.5 0.5
0.5 0.5 0.5 0.5 0.5 0.5 0.5 0.5 0.5 0.5 0.5 0.5 0.5 0.5
##$SPOFFS= (0..31)
0 0 0 0 0 0 0 0 0 0 0 0 0 0 0 0 0 0 0 0 0 0 0 0 0 0 0 0 0 0 0 0
##$SUBNAM0= <"">
##$SUBNAM1= <"">
##$SUBNAM2= <"">
##$SUBNAM3= <"">
##$SUBNAM4= <"">
##$SUBNAM5= <"">
##$SUBNAM6= <"">
##$SUBNAM7= <"">
##$SUBNAM8= <"">
##$SUBNAM9= <"">
##$SW= 19.9751970002447
##$SWIBOX= (0..15)
0 1 2 3 0 0 0 0 0 0 0 0 0 0 0 0
##$SW_h= 5995.20383693045
##$SWfinal= 0
##$TD= 24576
##$TD0= 1
##$TE= 300
##$TE2= 300
##$TE3= 300
##$TEG= 300
##$TL= (0..7)
0 120 120 120 120 120 120 120
##$TP= (0..7)
150 150 150 150 150 150 150 150
##$TP07= 0
##$TPNAME0= <>
##$TPNAME1= <>
##$TPNAME2= <>
##$TPNAME3= <>
##$TPNAME4= <>
##$TPNAME5= <>
##$TPNAME6= <>
##$TPNAME7= <>
##$TPOAL= (0..7)
0.5 0.5 0.5 0.5 0.5 0.5 0.5 0.5
##$TPOFFS= (0..7)
0 0 0 0 0 0 0 0
##$TUNHIN= 0
##$TUNHOUT= 0
##$TUNXOUT= 0
##$USERA1= <user>
##$USERA2= <user>
##$USERA3= <user>
##$USERA4= <user>
##$USERA5= <user>
##$V9= 5
##$VALIST= <valist>
##$VCLIST= <CCCCCCCCCCCCCCC>
##$VD= 0
##$VDLIST= <DDDDDDDDDDDDDDD>
##$VPLIST= <PPPPPPPPPPPPPPP>
##$VTLIST= <TTTTTTTTTTTTTTT>
##$WBST= 1024
##$WBSW= 4
##$XGAIN= (0..3)
0 0 0 0
##$XL= 0
##$YL= 0
##$YMAX_a= 0
##$YMIN_a= 0
##$ZGOPTNS= <>
##$ZL1= 120
##$ZL2= 120
##$ZL3= 120
##$ZL4= 120
##END=
