# Supplementary material for: One-Pot Regio- and Diastereoselective Gold-Catalyzed Propargylation of in Situ Activated Chromones and Consecutive Cyclization
Source: Org Lett. 2024 Nov 28;26(49):10487–92. doi: 10.1021/acs.orglett.4c03812 (PMC11650761; doi:10.1021/acs.orglett.4c03812)
Supplement: Supplementary file 2 — ol4c03812_si_002.zip [file ol4c03812_si_002.zip › FID for publication of compounds 4/Compounds 4 (FID)/Compound 4c/4c-1H/pdata/1/auditp.txt]

##TITLE= Audit trail, TOPSPIN		Version 2.1
##JCAMPDX= 5.01
##ORIGIN= Bruker BioSpin GmbH
##OWNER= Bruker
$$ \\156.35.59.102\COMPARTIDA VBOX\nmr400\ROBOT-/data/Bruker/nmr/JL-55colf3/1/pdata/1/auditp.txt
##AUDIT TRAIL=  $$ (NUMBER, WHEN, WHO, WHERE, PROCESS, VERSION, WHAT)
(   1,<2022-01-27 17:35:20.983 +0100>,<Bruker>,<ESOPE_NAV300>,<go>,<TOPSPIN 2.1>,
      <created by zg
	started at 2022-01-27 17:34:22.294 +0100,
	POWCHK disabled, PULCHK disabled,
       configuration hash MD5:
       6A 93 C7 77 D6 9D E3 4F 24 13 3D EB 37 26 55 48
       data hash MD5: 24K
       30 2E C3 2D C4 B6 9E 11 65 59 67 7F 26 6D 5B EB>)
(   2,<2022-01-27 17:35:32.261 +0100>,<Bruker>,<ESOPE_NAV300>,<proc1d>,<TOPSPIN 2.1>,
      <Start of raw data processing
       ft FT_mod = 6 PKNL = 1 SI = 32K 
       data hash MD5: 32K
       87 FE AE 8E 72 E3 95 44 6F 03 BF 83 FC 71 47 06>)
(   3,<2022-01-27 17:35:33.197 +0100>,<Bruker>,<ESOPE_NAV300>,<dirdata>,<TOPSPIN 2.1>,
      <wrpa from 1 1 "JL-55colf3" "Bruker" "C:\Bruker\bacs"
       data hash MD5: 32K
       87 FE AE 8E 72 E3 95 44 6F 03 BF 83 FC 71 47 06>)
##END=

$$ hash MD5
$$ 17 3D 60 4A C7 01 78 00 83 43 0E 3F 64 3A 7C 2A
