# Supplementary material for: One-Pot Regio- and Diastereoselective Gold-Catalyzed Propargylation of in Situ Activated Chromones and Consecutive Cyclization
Source: Org Lett. 2024 Nov 28;26(49):10487–92. doi: 10.1021/acs.orglett.4c03812 (PMC11650761; doi:10.1021/acs.orglett.4c03812)
Supplement: Supplementary file 2 — ol4c03812_si_002.zip [file ol4c03812_si_002.zip › FID for publication of compounds 4/Compounds 4 (FID)/Compound 4d/4d-13C/audita.txt]

##TITLE= Audit trail, TOPSPIN		Version 2.1
##JCAMPDX= 5.01
##ORIGIN= Bruker BioSpin GmbH
##OWNER= Bruker
$$ \\156.35.59.102\COMPARTIDA VBOX\nmr400\ROBOT-/data/Bruker/nmr/JL-230colF1/1/audita.txt
##AUDIT TRAIL=  $$ (NUMBER, WHEN, WHO, WHERE, PROCESS, VERSION, WHAT)
(   1,<2023-03-10 10:49:11.561 +0100>,<Bruker>,<ESOPE_NAV300>,<go>,<TOPSPIN 2.1>,
      <created by zg
	started at 2023-03-10 10:25:04.170 +0100,
	POWCHK disabled, PULCHK disabled,
       configuration hash MD5:
       6D 47 6C DE 27 C4 6B 8E 26 F9 A4 9E CC E8 66 8E
       data hash MD5: 32K
       EE 7C B0 50 E9 72 0F 41 17 12 97 12 91 CA 22 4F>)
(   2,<2023-03-10 10:49:22.450 +0100>,<Bruker>,<ESOPE_NAV300>,<dirdata>,<TOPSPIN 2.1>,
      <wrpa from 1 1 "JL-230colF1" "Bruker" "C:\Bruker\bacs"
       data hash MD5: 32K
       EE 7C B0 50 E9 72 0F 41 17 12 97 12 91 CA 22 4F>)
##END=

$$ hash MD5
$$ D4 73 B8 CA 64 59 BF E2 AA F3 4D 9A FF 06 19 50
