# Supplementary material for: One-Pot Regio- and Diastereoselective Gold-Catalyzed Propargylation of in Situ Activated Chromones and Consecutive Cyclization
Source: Org Lett. 2024 Nov 28;26(49):10487–92. doi: 10.1021/acs.orglett.4c03812 (PMC11650761; doi:10.1021/acs.orglett.4c03812)
Supplement: Supplementary file 2 — ol4c03812_si_002.zip [file ol4c03812_si_002.zip › FID for publication of compounds 4/Compounds 4 (FID)/Compound 4d/4d-13C/pdata/1/title]

facturar a GD
c13_swopt CDCl3 {C:\Bruker\bacs} Bruker 17
