# Supplementary material for: One-Pot Regio- and Diastereoselective Gold-Catalyzed Propargylation of in Situ Activated Chromones and Consecutive Cyclization
Source: Org Lett. 2024 Nov 28;26(49):10487–92. doi: 10.1021/acs.orglett.4c03812 (PMC11650761; doi:10.1021/acs.orglett.4c03812)
Supplement: Supplementary file 2 — ol4c03812_si_002.zip [file ol4c03812_si_002.zip › FID for publication of compounds 4/Compounds 4 (FID)/Compound 4d/4d-1H/audita.txt]

##TITLE= Audit trail, TOPSPIN		Version 2.1
##JCAMPDX= 5.01
##ORIGIN= Bruker BioSpin GmbH
##OWNER= Bruker
$$ \\156.35.59.102\COMPARTIDA VBOX\nmr400\ROBOT-/data/Bruker/nmr/JL-203colf1/1/audita.txt
##AUDIT TRAIL=  $$ (NUMBER, WHEN, WHO, WHERE, PROCESS, VERSION, WHAT)
(   1,<2023-03-09 12:36:06.004 +0100>,<Bruker>,<ESOPE_NAV300>,<go>,<TOPSPIN 2.1>,
      <created by zg
	started at 2023-03-09 12:35:31.777 +0100,
	POWCHK disabled, PULCHK disabled,
       configuration hash MD5:
       6D 47 6C DE 27 C4 6B 8E 26 F9 A4 9E CC E8 66 8E
       data hash MD5: 24K
       51 1F 35 0C CE A0 BA FA 5C D1 A7 AB 2F 54 45 5A>)
(   2,<2023-03-09 12:36:16.627 +0100>,<Bruker>,<ESOPE_NAV300>,<dirdata>,<TOPSPIN 2.1>,
      <wrpa from 1 1 "JL-203colf1" "Bruker" "C:\Bruker\bacs"
       data hash MD5: 24K
       51 1F 35 0C CE A0 BA FA 5C D1 A7 AB 2F 54 45 5A>)
##END=

$$ hash MD5
$$ 02 55 E2 F8 DD 10 2E C0 6E F1 08 34 A6 93 90 99
