# Supplementary material for: One-Pot Regio- and Diastereoselective Gold-Catalyzed Propargylation of in Situ Activated Chromones and Consecutive Cyclization
Source: Org Lett. 2024 Nov 28;26(49):10487–92. doi: 10.1021/acs.orglett.4c03812 (PMC11650761; doi:10.1021/acs.orglett.4c03812)
Supplement: Supplementary file 2 — ol4c03812_si_002.zip [file ol4c03812_si_002.zip › FID for publication of compounds 4/Compounds 4 (FID)/Compound 4e/4e-13C/audita.txt]

##TITLE= Audit trail, TOPSPIN		Version 1.3
##JCAMPDX= 5.01
##ORIGIN= Bruker BioSpin GmbH
##OWNER= bruker
$$ X:/data/usuarios/nmr/JL-47colf3/2/audita.txt
##AUDIT TRAIL=  $$ (NUMBER, WHEN, WHO, WHERE, VERSION, WHAT)
(   1,<2022-01-25 17:26:29.905 +0100>,<bruker>,<DPX300>,<TOPSPIN 1.3>,
      <created by zg, POWCHK disabled, PULCHK disabled
       terminated by command 'halt'
       configuration hash MD5:
       3F 9E 71 FA 14 96 BF 51 FE AB A8 31 8C 90 07 62
       data hash MD5: 32K
       61 17 75 9B 1C AA C8 E2 E6 61 70 51 D4 7B BC A6>)
(   2,<2022-01-25 17:26:31.576 +0100>,<bruker>,<DPX300>,<TOPSPIN 1.3>,
      <wrpa from 1 2 "JL-47colf3" "usuarios" "C:/Bruker/TOPSPIN"
       data hash MD5: 32K
       61 17 75 9B 1C AA C8 E2 E6 61 70 51 D4 7B BC A6>)
##END=

$$ hash MD5
$$ 1E 84 6C 05 6F B9 EC A2 91 68 A6 A4 C7 B3 71 97
