# Supplementary material for: One-Pot Regio- and Diastereoselective Gold-Catalyzed Propargylation of in Situ Activated Chromones and Consecutive Cyclization
Source: Org Lett. 2024 Nov 28;26(49):10487–92. doi: 10.1021/acs.orglett.4c03812 (PMC11650761; doi:10.1021/acs.orglett.4c03812)
Supplement: Supplementary file 2 — ol4c03812_si_002.zip [file ol4c03812_si_002.zip › FID for publication of compounds 4/Compounds 4 (FID)/Compound 4e/4e-13C/pdata/1/auditp.txt]

##TITLE= Audit trail, TOPSPIN		Version 1.3
##JCAMPDX= 5.01
##ORIGIN= Bruker BioSpin GmbH
##OWNER= bruker
$$ X:/data/usuarios/nmr/JL-47colf3/2/pdata/1/auditp.txt
##AUDIT TRAIL=  $$ (NUMBER, WHEN, WHO, WHERE, VERSION, WHAT)
(   1,<2022-01-25 17:20:48.920 +0100>,<bruker>,<DPX300>,<TOPSPIN 1.3>,
      <acquisition in progress>)
(   2,<2022-01-25 17:26:27.530 +0100>,<bruker>,<DPX300>,<TOPSPIN 1.3>,
      <Start of raw data processing
       ef BC_mod = 2 LB = 3 FT_mod = 6 PKNL = 1 SI = 32K 
       data hash MD5: 32K
       4E 31 3D 7A 5F A2 55 5F 9F F8 AB C6 D1 A0 81 25>)
(   3,<2022-01-25 17:26:28.420 +0100>,<bruker>,<DPX300>,<TOPSPIN 1.3>,
      <apk 
       data hash MD5: 32K
       F9 BF B9 C7 AE 3D 4A B1 41 35 E0 42 76 49 C6 AB>)
(   4,<2022-01-25 17:26:29.248 +0100>,<bruker>,<DPX300>,<TOPSPIN 1.3>,
      <apk 
       data hash MD5: 32K
       0C A9 05 F8 0C BF B8 20 51 FB E4 20 A6 E0 F3 ED>)
(   5,<2022-01-25 17:26:29.889 +0100>,<bruker>,<DPX300>,<TOPSPIN 1.3>,
      <absd n ABSG = 5 
       data hash MD5: 32K
       67 DA 91 F2 BB 74 B1 C8 BC CD 9C B6 D4 C0 CD EF>)
(   6,<2022-01-25 17:26:34.092 +0100>,<bruker>,<DPX300>,<TOPSPIN 1.3>,
      <wrpa from 1 2 "JL-47colf3" "usuarios" "C:/Bruker/TOPSPIN"
       data hash MD5: 32K
       67 DA 91 F2 BB 74 B1 C8 BC CD 9C B6 D4 C0 CD EF>)
##END=

$$ hash MD5
$$ 6F DD A4 51 C3 8D 7C F5 CA 41 35 71 84 36 12 21
