# Supplementary material for: One-Pot Regio- and Diastereoselective Gold-Catalyzed Propargylation of in Situ Activated Chromones and Consecutive Cyclization
Source: Org Lett. 2024 Nov 28;26(49):10487–92. doi: 10.1021/acs.orglett.4c03812 (PMC11650761; doi:10.1021/acs.orglett.4c03812)
Supplement: Supplementary file 2 — ol4c03812_si_002.zip [file ol4c03812_si_002.zip › FID for publication of compounds 4/Compounds 4 (FID)/Compound 4e/4e-13C/pdata/1/peak.txt]

DU=C:/Bruker/TOPSPIN, USER=usuarios, NAME=JL-47colf3, EXPNO=2, PROCNO=1
F1=199.112ppm, F2=80.567ppm, MI=1.16cm, MAXI=9.96cm, PC=1.400
     #     ADDRESS            FREQUENCY         INTENSITY
                           [Hz]        [PPM]
     1      2825.1    14442.934     191.3790         2.81

     2      7416.5    12107.611     160.4343         2.90

     3     10578.6    10499.321     139.1233         3.07

     4     11002.8    10283.526     136.2639         3.14

     5     11971.0     9791.094     129.7388         3.51

     6     12057.3     9747.210     129.1573         6.60

     7     12102.1     9724.423     128.8554         6.27

     8     12182.9     9683.286     128.3103         2.81

     9     13031.7     9251.606     122.5902         2.74

    10     13340.6     9094.461     120.5080         3.28

    11     14210.8     8651.887     114.6435         2.74

    12     15929.5     7777.667     103.0595         2.17

    13     17755.3     6849.060      90.7548         2.12

    14     19199.4     6114.517      81.0216         3.17


#--------------------------------------------------------------------------

DU=C:/Bruker/TOPSPIN, USER=usuarios, NAME=JL-47colf3, EXPNO=2, PROCNO=1
F1=55.760ppm, F2=-6.586ppm, MI=1.48cm, MAXI=13.07cm, PC=1.400
     #     ADDRESS            FREQUENCY         INTENSITY
                           [Hz]        [PPM]
    15     24664.3     3334.927      44.1901         3.32

    16     25401.8     2959.827      39.2198         2.77

    17     27283.8     2002.570      26.5355        11.17

    18     28692.3     1286.185      17.0429         2.99

    19     31835.1     -312.309      -4.1382         6.57
