# Supplementary material for: One-Pot Regio- and Diastereoselective Gold-Catalyzed Propargylation of in Situ Activated Chromones and Consecutive Cyclization
Source: Org Lett. 2024 Nov 28;26(49):10487–92. doi: 10.1021/acs.orglett.4c03812 (PMC11650761; doi:10.1021/acs.orglett.4c03812)
Supplement: Supplementary file 2 — ol4c03812_si_002.zip [file ol4c03812_si_002.zip › FID for publication of compounds 4/Compounds 4 (FID)/Compound 4e/4e-13C/pdata/1/peakrng]

P    #regions in PPM
# 2022-01-25 17:23:08 +0100  bruker@DPX300
# low field   high field   mi   maxi
  199.1117237946605  80.56670632044145  1.159  9.956  # for region 1
  55.760063774910435  -6.58583430412328  1.484  13.070  # for region 2
