# Supplementary material for: One-Pot Regio- and Diastereoselective Gold-Catalyzed Propargylation of in Situ Activated Chromones and Consecutive Cyclization
Source: Org Lett. 2024 Nov 28;26(49):10487–92. doi: 10.1021/acs.orglett.4c03812 (PMC11650761; doi:10.1021/acs.orglett.4c03812)
Supplement: Supplementary file 2 — ol4c03812_si_002.zip [file ol4c03812_si_002.zip › FID for publication of compounds 4/Compounds 4 (FID)/Compound 4e/4e-1H/audita.txt]

##TITLE= Audit trail, TOPSPIN		Version 1.3
##JCAMPDX= 5.01
##ORIGIN= Bruker BioSpin GmbH
##OWNER= bruker
$$ X:/data/usuarios/nmr/JL-47colf3/1/audita.txt
##AUDIT TRAIL=  $$ (NUMBER, WHEN, WHO, WHERE, VERSION, WHAT)
(   1,<2022-01-25 17:19:49.701 +0100>,<bruker>,<DPX300>,<TOPSPIN 1.3>,
      <created by zg, POWCHK disabled, PULCHK disabled
       configuration hash MD5:
       3F 9E 71 FA 14 96 BF 51 FE AB A8 31 8C 90 07 62
       data hash MD5: 32K
       6D 5A D4 2C FE 57 C0 37 95 A2 6A 5D 10 34 B9 A4>)
(   2,<2022-01-25 17:19:50.951 +0100>,<bruker>,<DPX300>,<TOPSPIN 1.3>,
      <wrpa from 1 1 "JL-47colf3" "usuarios" "C:/Bruker/TOPSPIN"
       data hash MD5: 32K
       6D 5A D4 2C FE 57 C0 37 95 A2 6A 5D 10 34 B9 A4>)
##END=

$$ hash MD5
$$ 6A B5 62 38 D5 27 AC 36 96 98 CA 8E 4A FD 31 23
