# Supplementary material for: One-Pot Regio- and Diastereoselective Gold-Catalyzed Propargylation of in Situ Activated Chromones and Consecutive Cyclization
Source: Org Lett. 2024 Nov 28;26(49):10487–92. doi: 10.1021/acs.orglett.4c03812 (PMC11650761; doi:10.1021/acs.orglett.4c03812)
Supplement: Supplementary file 2 — ol4c03812_si_002.zip [file ol4c03812_si_002.zip › FID for publication of compounds 4/Compounds 4 (FID)/Compound 4e/4e-1H/pulseprogram]

# 1 "C:/Bruker/TOPSPIN/exp/stan/nmr/lists/pp/zg30"
;zg30
;avance-version (02/05/31)
;1D sequence
;using 30 degree flip angle


# 1 "C:/Bruker/TOPSPIN/exp/stan/nmr/lists/pp/Avance.incl" 1
;Avance.incl
;
;avance-version (03/02/17)


;$Id: Avance1.incl,v 1.10 2003/02/25 14:46:08 ber Exp $
# 7 "C:/Bruker/TOPSPIN/exp/stan/nmr/lists/pp/zg30" 2


# 1 "mc_line 10 file C:/Bruker/TOPSPIN/exp/stan/nmr/lists/pp/zg30 expanding definition part of mc command before ze"
define delay MCWRK
define delay MCREST
"MCWRK = 0.500000*30m"
"MCREST = 30m - 30m"
# 10 "C:/Bruker/TOPSPIN/exp/stan/nmr/lists/pp/zg30"
1 ze
# 1 "mc_line 10 file C:/Bruker/TOPSPIN/exp/stan/nmr/lists/pp/zg30 expanding definition of mc command after ze"
# 11 "C:/Bruker/TOPSPIN/exp/stan/nmr/lists/pp/zg30"
# 1 "mc_line 11 file C:/Bruker/TOPSPIN/exp/stan/nmr/lists/pp/zg30 expanding start label for mc command"
2 MCWRK  * 2
LBLF0, MCREST
# 12 "C:/Bruker/TOPSPIN/exp/stan/nmr/lists/pp/zg30"
  d1
  p1*0.33 ph1
  go=2 ph31
# 1 "mc_line 15 file C:/Bruker/TOPSPIN/exp/stan/nmr/lists/pp/zg30 expanding mc command in line"
  MCWRK wr #0
  MCWRK zd 
  lo to LBLF0 times td0

# 16 "C:/Bruker/TOPSPIN/exp/stan/nmr/lists/pp/zg30"
exit


ph1=0 2 2 0 1 3 3 1
ph31=0 2 2 0 1 3 3 1


;pl1 : f1 channel - power level for pulse (default)
;p1 : f1 channel -  90 degree high power pulse
;d1 : relaxation delay; 1-5 * T1
;NS: 1 * n, total number of scans: NS * TD0


;$Id: zg30,v 1.7 2002/06/12 09:05:20 ber Exp $
