# Supplementary material for: One-Pot Regio- and Diastereoselective Gold-Catalyzed Propargylation of in Situ Activated Chromones and Consecutive Cyclization
Source: Org Lett. 2024 Nov 28;26(49):10487–92. doi: 10.1021/acs.orglett.4c03812 (PMC11650761; doi:10.1021/acs.orglett.4c03812)
Supplement: Supplementary file 2 — ol4c03812_si_002.zip [file ol4c03812_si_002.zip › FID for publication of compounds 4/Compounds 4 (FID)/Compound 4f/4f-13C/audita.txt]

##TITLE= Audit trail, TOPSPIN		Version 1.3
##JCAMPDX= 5.01
##ORIGIN= Bruker BioSpin GmbH
##OWNER= bruker
$$ X:/data/usuarios/nmr/JL-77Bcol/3/audita.txt
##AUDIT TRAIL=  $$ (NUMBER, WHEN, WHO, WHERE, VERSION, WHAT)
(   1,<2022-03-25 13:20:28.359 +0100>,<bruker>,<DPX300>,<TOPSPIN 1.3>,
      <created by zg, POWCHK disabled, PULCHK disabled
       configuration hash MD5:
       3F 9E 71 FA 14 96 BF 51 FE AB A8 31 8C 90 07 62
       data hash MD5: 32K
       3C 72 B3 F9 37 24 28 6B EA 2C C3 77 EC 0D 15 66>)
(   2,<2022-03-25 13:20:30.250 +0100>,<bruker>,<DPX300>,<TOPSPIN 1.3>,
      <wrpa from 1 3 "JL-77Bcol" "usuarios" "C:/Bruker/TOPSPIN" overriding existing data
       data hash MD5: 32K
       3C 72 B3 F9 37 24 28 6B EA 2C C3 77 EC 0D 15 66>)
##END=

$$ hash MD5
$$ 8D 2B 69 B3 B9 25 18 8B DD 70 3C 8C 5B 9F 08 61
