# Supplementary material for: One-Pot Regio- and Diastereoselective Gold-Catalyzed Propargylation of in Situ Activated Chromones and Consecutive Cyclization
Source: Org Lett. 2024 Nov 28;26(49):10487–92. doi: 10.1021/acs.orglett.4c03812 (PMC11650761; doi:10.1021/acs.orglett.4c03812)
Supplement: Supplementary file 2 — ol4c03812_si_002.zip [file ol4c03812_si_002.zip › FID for publication of compounds 4/Compounds 4 (FID)/Compound 4f/4f-13C/pdata/1/auditp.txt]

##TITLE= Audit trail, TOPSPIN		Version 1.3
##JCAMPDX= 5.01
##ORIGIN= Bruker BioSpin GmbH
##OWNER= bruker
$$ X:/data/usuarios/nmr/JL-77Bcol/3/pdata/1/auditp.txt
##AUDIT TRAIL=  $$ (NUMBER, WHEN, WHO, WHERE, VERSION, WHAT)
(   1,<2022-03-25 12:54:58.601 +0100>,<bruker>,<DPX300>,<TOPSPIN 1.3>,
      <acquisition in progress>)
(   2,<2022-03-25 12:56:18.983 +0100>,<bruker>,<DPX300>,<TOPSPIN 1.3>,
      <Start of raw data processing
       ef BC_mod = 2 LB = 3 FT_mod = 6 PKNL = 1 SI = 32K 
       data hash MD5: 32K
       44 D2 93 B5 A5 7C E5 F5 4A 68 E6 BF 20 80 CE 20>)
(   3,<2022-03-25 12:56:19.748 +0100>,<bruker>,<DPX300>,<TOPSPIN 1.3>,
      <apk 
       data hash MD5: 32K
       F4 74 A7 BE C5 D2 B2 93 AD 0B D1 F6 52 BB 17 8B>)
(   4,<2022-03-25 12:56:20.311 +0100>,<bruker>,<DPX300>,<TOPSPIN 1.3>,
      <apk 
       data hash MD5: 32K
       F4 74 A7 BE C5 D2 B2 93 AD 0B D1 F6 52 BB 17 8B>)
(   5,<2022-03-25 12:56:20.608 +0100>,<bruker>,<DPX300>,<TOPSPIN 1.3>,
      <absd n ABSG = 5 
       data hash MD5: 32K
       69 5E 00 E5 AE 40 E9 ED 17 9E 42 75 DC 27 87 4B>)
(   6,<2022-03-25 13:20:30.921 +0100>,<bruker>,<DPX300>,<TOPSPIN 1.3>,
      <wrpa from 1 3 "JL-77Bcol" "usuarios" "C:/Bruker/TOPSPIN"
       data hash MD5: 32K
       69 5E 00 E5 AE 40 E9 ED 17 9E 42 75 DC 27 87 4B>)
##END=

$$ hash MD5
$$ 3B AD FC 0B A9 3A A6 79 0B 2C 02 A0 C0 D5 65 95
