# Supplementary material for: One-Pot Regio- and Diastereoselective Gold-Catalyzed Propargylation of in Situ Activated Chromones and Consecutive Cyclization
Source: Org Lett. 2024 Nov 28;26(49):10487–92. doi: 10.1021/acs.orglett.4c03812 (PMC11650761; doi:10.1021/acs.orglett.4c03812)
Supplement: Supplementary file 2 — ol4c03812_si_002.zip [file ol4c03812_si_002.zip › FID for publication of compounds 4/Compounds 4 (FID)/Compound 4f/4f-13C/pdata/1/outd]

##TITLE= Parameter file, XWIN-NMR		Version 3.0
##JCAMPDX= 5.0
##DATATYPE= Parameter Values
##ORIGIN= UXNMR, Bruker Analytische Messtechnik GmbH
##OWNER= root
$$ Thu Mar 13 11:56:07 2003 PST (UT-8h)  rmn@nmr300.quimica.uniovi.es
$$ /u/exp/stan/nmr/par/C13CPD///outd
##$CURPLOT= <hplj5l>
##$CURPRIN= <$hplj5l>
##$DFORMAT= <normdp>
##$LFORMAT= <normlp>
##$PFORMAT= <normpl>
##$SURQMSG= 1
##END=
