# Supplementary material for: One-Pot Regio- and Diastereoselective Gold-Catalyzed Propargylation of in Situ Activated Chromones and Consecutive Cyclization
Source: Org Lett. 2024 Nov 28;26(49):10487–92. doi: 10.1021/acs.orglett.4c03812 (PMC11650761; doi:10.1021/acs.orglett.4c03812)
Supplement: Supplementary file 2 — ol4c03812_si_002.zip [file ol4c03812_si_002.zip › FID for publication of compounds 4/Compounds 4 (FID)/Compound 4f/4f.cdxml]

<?xml version="1.0" encoding="UTF-8" ?>
<!DOCTYPE CDXML SYSTEM "http://www.cambridgesoft.com/xml/cdxml.dtd" >
<CDXML
 CreationProgram="ChemDraw 20.1.1.125"
 Name="4f.cdxml"
 BoundingBox="73.75 196.44 213.49 287.75"
 WindowPosition="0 0"
 WindowSize="0 -1073741824"
 WindowIsZoomed="yes"
 FractionalWidths="yes"
 InterpretChemically="yes"
 ShowAtomQuery="yes"
 ShowAtomStereo="no"
 ShowAtomEnhancedStereo="yes"
 ShowAtomNumber="no"
 ShowResidueID="no"
 ShowBondQuery="yes"
 ShowBondRxn="yes"
 ShowBondStereo="no"
 ShowTerminalCarbonLabels="no"
 ShowNonTerminalCarbonLabels="no"
 HideImplicitHydrogens="no"
 LabelFont="3"
 LabelSize="10"
 LabelFace="96"
 CaptionFont="3"
 CaptionSize="10"
 HashSpacing="2.50"
 MarginWidth="1.60"
 LineWidth="0.60"
 BoldWidth="2"
 BondLength="14.40"
 BondSpacing="18"
 ChainAngle="120"
 LabelJustification="Auto"
 CaptionJustification="Left"
 AminoAcidTermini="HOH"
 ShowSequenceTermini="yes"
 ShowSequenceBonds="yes"
 ShowSequenceUnlinkedBranches="no"
 ResidueWrapCount="40"
 ResidueBlockCount="10"
 ResidueZigZag="yes"
 NumberResidueBlocks="no"
 PrintMargins="36 36 36 36"
 MacPrintInfo="0003000002580258000000001A7B1298FF8AFF9C1AF212FD0367057B03E00002000002580258000000001A7B1298000100000064000000010001010100020001270F000100010000000000000000000000000002001901900000000000600000000000000000000100000000000000000000000000000000"
 ChemPropName=""
 ChemPropFormula="Chemical Formula: "
 ChemPropExactMass="Exact Mass: "
 ChemPropMolWt="Molecular Weight: "
 ChemPropMOverZ="m/z: "
 ChemPropAnalysis="Elemental Analysis: "
 ChemPropBoilingPt="Boiling Point: "
 ChemPropMeltingPt="Melting Point: "
 ChemPropCritTemp="Critical Temp: "
 ChemPropCritPres="Critical Pres: "
 ChemPropCritVol="Critical Vol: "
 ChemPropGibbs="Gibbs Energy: "
 ChemPropLogP="Log P: "
 ChemPropMR="MR: "
 ChemPropHenry="Henry&apos;s Law: "
 ChemPropEForm="Heat of Form: "
 ChemProptPSA="tPSA: "
 ChemPropCLogP="CLogP: "
 ChemPropCMR="CMR: "
 ChemPropLogS="LogS: "
 ChemPropPKa="pKa: "
 ChemPropID=""
 ChemPropFragmentLabel=""
 color="0"
 bgcolor="1"
 RxnAutonumberStart="1"
 RxnAutonumberConditions="no"
 RxnAutonumberStyle="Roman"
 RxnAutonumberFormat="(#)"
><colortable>
<color r="1" g="1" b="1"/>
<color r="0" g="0" b="0"/>
<color r="1" g="0" b="0"/>
<color r="1" g="1" b="0"/>
<color r="0" g="1" b="0"/>
<color r="0" g="1" b="1"/>
<color r="0" g="0" b="1"/>
<color r="1" g="0" b="1"/>
</colortable><fonttable>
<font id="3" charset="iso-8859-1" name="Arial"/>
</fonttable><page
 id="106"
 BoundingBox="0 0 523.32 769.92"
 HeaderPosition="36"
 FooterPosition="36"
 PrintTrimMarks="yes"
 HeightPages="1"
 WidthPages="1"
><fragment
 id="8"
 BoundingBox="73.75 196.44 213.49 287.75"
 Z="81"
><n
 id="5"
 p="97.33 222.60"
 Z="79"
 AS="N"
/><n
 id="7"
 p="97.33 237"
 Z="80"
 AS="N"
/><n
 id="9"
 p="109.80 244.20"
 Z="82"
 AS="N"
/><n
 id="11"
 p="122.27 237"
 Z="83"
 AS="N"
/><n
 id="13"
 p="122.27 222.60"
 Z="84"
 AS="N"
/><n
 id="15"
 p="109.80 215.40"
 Z="85"
 AS="N"
/><n
 id="23"
 p="134.74 244.20"
 Z="92"
 Element="8"
 NumHydrogens="0"
 NeedsClean="yes"
 AS="N"
><t
 p="130.85 248.10"
 BoundingBox="130.85 239.64 138.63 248.20"
 LabelJustification="Left"
><s font="3" size="10" color="0" face="96">O</s></t></n><n
 id="25"
 p="147.21 237"
 Z="93"
 Geometry="Tetrahedral"
 AS="S"
 BondOrdering="32 33 39 0"
/><n
 id="27"
 p="147.21 222.60"
 Z="94"
 AS="N"
/><n
 id="29"
 p="134.74 215.40"
 Z="95"
 AS="N"
/><n
 id="36"
 p="134.74 201"
 Z="101"
 Element="8"
 NumHydrogens="0"
 NeedsClean="yes"
 AS="N"
><t
 p="130.85 204.90"
 BoundingBox="130.85 196.44 138.63 205"
 LabelJustification="Left"
><s font="3" size="10" color="0" face="96">O</s></t></n><n
 id="38"
 p="159.68 244.20"
 Z="103"
 Geometry="Tetrahedral"
 AS="S"
 BondOrdering="39 41 0 43"
/><n
 id="40"
 p="172.15 237"
 Z="105"
 AS="N"
/><n
 id="42"
 p="159.68 258.60"
 Z="107"
 AS="N"
/><n
 id="44"
 p="184.62 229.80"
 Z="109"
 AS="N"
/><n
 id="46"
 p="197.10 222.60"
 Z="111"
 NodeType="Nickname"
 NeedsClean="yes"
 AS="N"
><fragment
 id="107"
><n
 id="74"
 p="197.10 222.60"
 Z="64"
 Element="14"
 NumHydrogens="0"
 NeedsClean="yes"
><t
 p="197.10 226.50"
 BoundingBox="192.65 218.04 201.54 226.60"
 LabelJustification="Center"
 Justification="Center"
 LabelAlignment="Center"
><s font="3" size="10" color="0" face="96">Si</s></t></n><n
 id="75"
 p="209.52 215.43"
 Z="65"
/><n
 id="76"
 p="197.10 236.95"
 Z="66"
/><n
 id="77"
 p="184.67 215.43"
 Z="67"
/><n
 id="78"
 p="209.52 201.07"
 Z="68"
/><n
 id="79"
 p="221.95 208.25"
 Z="69"
/><n
 id="80"
 p="221.95 222.60"
 Z="70"
/><n
 id="81"
 p="184.67 229.77"
 Z="71"
 NodeType="ExternalConnectionPoint"
 ExternalConnectionNum="1"
/><b
 id="82"
 Z="72"
 B="75"
 E="78"
/><b
 id="83"
 Z="73"
 B="75"
 E="79"
/><b
 id="84"
 Z="74"
 B="75"
 E="80"
/><b
 id="85"
 Z="75"
 B="74"
 E="75"
/><b
 id="86"
 Z="76"
 B="74"
 E="76"
/><b
 id="87"
 Z="77"
 B="74"
 E="77"
/><b
 id="88"
 Z="78"
 B="81"
 E="74"
/></fragment><t
 p="194.04 226.50"
 BoundingBox="194.04 218.04 213.49 226.60"
 LabelJustification="Left"
 LabelAlignment="Left"
><s font="3" size="10" color="0" face="96">TBS</s></t></n><n
 id="51"
 p="84.86 244.20"
 Z="113"
 Element="8"
 NumHydrogens="1"
 NeedsClean="yes"
 AS="N"
><t
 p="88.75 248.10"
 BoundingBox="73.75 239.64 88.75 248.20"
 LabelJustification="Right"
 Justification="Right"
 LabelAlignment="Right"
><s font="3" size="10" color="0" face="96">OH</s></t></n><n
 id="89"
 p="147.21 265.80"
 Z="115"
 AS="N"
/><n
 id="91"
 p="147.21 280.20"
 Z="116"
 AS="N"
/><n
 id="93"
 p="159.68 287.40"
 Z="117"
 AS="N"
/><n
 id="95"
 p="172.15 280.20"
 Z="118"
 AS="N"
/><n
 id="97"
 p="172.15 265.80"
 Z="119"
 AS="N"
/><b
 id="17"
 Z="86"
 B="5"
 E="7"
 Order="2"
 BS="N"
 BondCircularOrdering="22 0 52 18"
/><b
 id="18"
 Z="87"
 B="7"
 E="9"
 BS="N"
/><b
 id="19"
 Z="88"
 B="9"
 E="11"
 Order="2"
 BS="N"
 BondCircularOrdering="18 0 31 20"
/><b
 id="20"
 Z="89"
 B="11"
 E="13"
 BS="N"
/><b
 id="21"
 Z="90"
 B="13"
 E="15"
 Order="2"
 BS="N"
 BondCircularOrdering="20 35 0 22"
/><b
 id="22"
 Z="91"
 B="15"
 E="5"
 BS="N"
/><b
 id="31"
 Z="96"
 B="11"
 E="23"
 BS="N"
/><b
 id="32"
 Z="97"
 B="23"
 E="25"
 Display="Bold"
 BS="N"
/><b
 id="33"
 Z="98"
 B="25"
 E="27"
 BS="N"
/><b
 id="34"
 Z="99"
 B="27"
 E="29"
 BS="N"
/><b
 id="35"
 Z="100"
 B="29"
 E="13"
 BS="N"
/><b
 id="37"
 Z="102"
 B="29"
 E="36"
 Order="2"
 BS="N"
/><b
 id="39"
 Z="104"
 B="25"
 E="38"
 BS="N"
/><b
 id="41"
 Z="106"
 B="38"
 E="40"
 BS="N"
/><b
 id="43"
 Z="108"
 B="38"
 E="42"
 Display="Hash"
 BS="N"
/><b
 id="45"
 Z="110"
 B="40"
 E="44"
 Order="3"
 BS="N"
/><b
 id="47"
 Z="112"
 B="44"
 E="46"
 BS="N"
/><b
 id="52"
 Z="114"
 B="7"
 E="51"
 BS="N"
/><b
 id="99"
 Z="120"
 B="42"
 E="89"
 Order="2"
 BS="N"
 BondCircularOrdering="104 43 0 100"
/><b
 id="100"
 Z="121"
 B="89"
 E="91"
 BS="N"
/><b
 id="101"
 Z="122"
 B="91"
 E="93"
 Order="2"
 BS="N"
 BondCircularOrdering="100 0 0 102"
/><b
 id="102"
 Z="123"
 B="93"
 E="95"
 BS="N"
/><b
 id="103"
 Z="124"
 B="95"
 E="97"
 Order="2"
 BS="N"
 BondCircularOrdering="102 0 0 104"
/><b
 id="104"
 Z="125"
 B="97"
 E="42"
 BS="N"
/></fragment></page></CDXML>
