# Supplementary material for: One-Pot Regio- and Diastereoselective Gold-Catalyzed Propargylation of in Situ Activated Chromones and Consecutive Cyclization
Source: Org Lett. 2024 Nov 28;26(49):10487–92. doi: 10.1021/acs.orglett.4c03812 (PMC11650761; doi:10.1021/acs.orglett.4c03812)
Supplement: Supplementary file 2 — ol4c03812_si_002.zip [file ol4c03812_si_002.zip › FID for publication of compounds 4/Compounds 4 (FID)/Compound 4g/4g-13C/audita.txt]

##TITLE= Audit trail, TOPSPIN		Version 1.3
##JCAMPDX= 5.01
##ORIGIN= Bruker BioSpin GmbH
##OWNER= Bruker
$$ Z:/DPX300/data/usuarios/nmr/JL-139col/5/audita.txt
##AUDIT TRAIL=  $$ (NUMBER, WHEN, WHO, WHERE, VERSION, WHAT)
(   1,<2022-09-23 16:57:40.286 +0200>,<Bruker>,<DPX300>,<TOPSPIN 1.3>,
      <created by zg, POWCHK disabled, PULCHK disabled
       terminated by command 'halt'
       configuration hash MD5:
       B2 53 90 22 0E BF 67 05 4B A1 64 E1 40 F6 EB 51
       data hash MD5: 32K
       3E BE DF CC 1F AF 53 45 34 21 78 93 71 C6 05 74>)
(   2,<2022-09-23 16:57:40.848 +0200>,<Bruker>,<DPX300>,<TOPSPIN 1.3>,
      <wrpa from 1 5 "JL-139col" "usuarios" "C:/Bruker/TOPSPIN"
       data hash MD5: 32K
       3E BE DF CC 1F AF 53 45 34 21 78 93 71 C6 05 74>)
##END=

$$ hash MD5
$$ 99 33 5F C2 F1 77 2B 02 E6 36 B7 0C 19 B7 C6 98
