# Supplementary material for: One-Pot Regio- and Diastereoselective Gold-Catalyzed Propargylation of in Situ Activated Chromones and Consecutive Cyclization
Source: Org Lett. 2024 Nov 28;26(49):10487–92. doi: 10.1021/acs.orglett.4c03812 (PMC11650761; doi:10.1021/acs.orglett.4c03812)
Supplement: Supplementary file 3 — ol4c03812_si_003.zip [file ol4c03812_si_003.zip]

Archive with 192 entries (156 files):
- Compounds 5 (FID)/
- Compounds 5 (FID)/Compound 5a/
- Compounds 5 (FID)/Compound 5a/5a-13C/
- Compounds 5 (FID)/Compound 5a/5a-13C/acqu
- Compounds 5 (FID)/Compound 5a/5a-13C/acqus
- Compounds 5 (FID)/Compound 5a/5a-13C/audita.txt
- Compounds 5 (FID)/Compound 5a/5a-13C/cpdprg2
- Compounds 5 (FID)/Compound 5a/5a-13C/fid
- Compounds 5 (FID)/Compound 5a/5a-13C/format.temp
- Compounds 5 (FID)/Compound 5a/5a-13C/orig
- Compounds 5 (FID)/Compound 5a/5a-13C/pdata/
- Compounds 5 (FID)/Compound 5a/5a-13C/pdata/1/
- Compounds 5 (FID)/Compound 5a/5a-13C/pdata/1/outd
- Compounds 5 (FID)/Compound 5a/5a-13C/pdata/1/proc
- Compounds 5 (FID)/Compound 5a/5a-13C/pdata/1/procs
- Compounds 5 (FID)/Compound 5a/5a-13C/pdata/1/title
- Compounds 5 (FID)/Compound 5a/5a-13C/prosol_History
- Compounds 5 (FID)/Compound 5a/5a-13C/pulseprogram
- Compounds 5 (FID)/Compound 5a/5a-13C/scon2
- Compounds 5 (FID)/Compound 5a/5a-13C/uxnmr.par
- Compounds 5 (FID)/Compound 5a/5a-1H/
- Compounds 5 (FID)/Compound 5a/5a-1H/acqu
- Compounds 5 (FID)/Compound 5a/5a-1H/acqus
- Compounds 5 (FID)/Compound 5a/5a-1H/audita.txt
- Compounds 5 (FID)/Compound 5a/5a-1H/fid
- Compounds 5 (FID)/Compound 5a/5a-1H/format.temp
- Compounds 5 (FID)/Compound 5a/5a-1H/orig
- Compounds 5 (FID)/Compound 5a/5a-1H/pdata/
- Compounds 5 (FID)/Compound 5a/5a-1H/pdata/1/
- Compounds 5 (FID)/Compound 5a/5a-1H/pdata/1/outd
- Compounds 5 (FID)/Compound 5a/5a-1H/pdata/1/proc
- Compounds 5 (FID)/Compound 5a/5a-1H/pdata/1/procs
- Compounds 5 (FID)/Compound 5a/5a-1H/pdata/1/title
- Compounds 5 (FID)/Compound 5a/5a-1H/prosol_History
- Compounds 5 (FID)/Compound 5a/5a-1H/pulseprogram
- Compounds 5 (FID)/Compound 5a/5a-1H/scon2
- Compounds 5 (FID)/Compound 5a/5a-1H/uxnmr.par
- Compounds 5 (FID)/Compound 5a/5a.cdxml
- Compounds 5 (FID)/Compound 5b/
- Compounds 5 (FID)/Compound 5b/5b-13C/
- Compounds 5 (FID)/Compound 5b/5b-13C/acqu
- Compounds 5 (FID)/Compound 5b/5b-13C/acqus
- Compounds 5 (FID)/Compound 5b/5b-13C/audita.txt
- Compounds 5 (FID)/Compound 5b/5b-13C/cpdprg2
- Compounds 5 (FID)/Compound 5b/5b-13C/fid
- Compounds 5 (FID)/Compound 5b/5b-13C/format.temp
- Compounds 5 (FID)/Compound 5b/5b-13C/orig
- Compounds 5 (FID)/Compound 5b/5b-13C/pdata/
- Compounds 5 (FID)/Compound 5b/5b-13C/pdata/1/
- Compounds 5 (FID)/Compound 5b/5b-13C/pdata/1/outd
- Compounds 5 (FID)/Compound 5b/5b-13C/pdata/1/proc
- Compounds 5 (FID)/Compound 5b/5b-13C/pdata/1/procs
- Compounds 5 (FID)/Compound 5b/5b-13C/pdata/1/title
- Compounds 5 (FID)/Compound 5b/5b-13C/prosol_History
- Compounds 5 (FID)/Compound 5b/5b-13C/pulseprogram
- Compounds 5 (FID)/Compound 5b/5b-13C/scon2
- Compounds 5 (FID)/Compound 5b/5b-13C/uxnmr.par
- Compounds 5 (FID)/Compound 5b/5b-1H/
- Compounds 5 (FID)/Compound 5b/5b-1H/acqu
- Compounds 5 (FID)/Compound 5b/5b-1H/acqus
- Compounds 5 (FID)/Compound 5b/5b-1H/audita.txt
- Compounds 5 (FID)/Compound 5b/5b-1H/fid
- Compounds 5 (FID)/Compound 5b/5b-1H/format.temp
- Compounds 5 (FID)/Compound 5b/5b-1H/orig
- Compounds 5 (FID)/Compound 5b/5b-1H/pdata/
- Compounds 5 (FID)/Compound 5b/5b-1H/pdata/1/
- Compounds 5 (FID)/Compound 5b/5b-1H/pdata/1/outd
- Compounds 5 (FID)/Compound 5b/5b-1H/pdata/1/proc
- Compounds 5 (FID)/Compound 5b/5b-1H/pdata/1/procs
- Compounds 5 (FID)/Compound 5b/5b-1H/pdata/1/title
- Compounds 5 (FID)/Compound 5b/5b-1H/prosol_History
- Compounds 5 (FID)/Compound 5b/5b-1H/pulseprogram
- Compounds 5 (FID)/Compound 5b/5b-1H/scon2
- Compounds 5 (FID)/Compound 5b/5b-1H/uxnmr.par
- Compounds 5 (FID)/Compound 5b/5b.cdxml
- Compounds 5 (FID)/Compound 5c/
- Compounds 5 (FID)/Compound 5c/5c-13C/
- Compounds 5 (FID)/Compound 5c/5c-13C/acqu
- Compounds 5 (FID)/Compound 5c/5c-13C/acqus
- Compounds 5 (FID)/Compound 5c/5c-13C/audita.txt
- Compounds 5 (FID)/Compound 5c/5c-13C/cpdprg2
- Compounds 5 (FID)/Compound 5c/5c-13C/fid
- Compounds 5 (FID)/Compound 5c/5c-13C/format.temp
- Compounds 5 (FID)/Compound 5c/5c-13C/orig
- Compounds 5 (FID)/Compound 5c/5c-13C/pdata/
- Compounds 5 (FID)/Compound 5c/5c-13C/pdata/1/
- Compounds 5 (FID)/Compound 5c/5c-13C/pdata/1/outd
- Compounds 5 (FID)/Compound 5c/5c-13C/pdata/1/proc
- Compounds 5 (FID)/Compound 5c/5c-13C/pdata/1/procs
- Compounds 5 (FID)/Compound 5c/5c-13C/pdata/1/title
- Compounds 5 (FID)/Compound 5c/5c-13C/prosol_History
- Compounds 5 (FID)/Compound 5c/5c-13C/pulseprogram
- Compounds 5 (FID)/Compound 5c/5c-13C/scon2
- Compounds 5 (FID)/Compound 5c/5c-13C/uxnmr.par
- Compounds 5 (FID)/Compound 5c/5c-1H/
- Compounds 5 (FID)/Compound 5c/5c-1H/acqu
- Compounds 5 (FID)/Compound 5c/5c-1H/acqus
- Compounds 5 (FID)/Compound 5c/5c-1H/audita.txt
- Compounds 5 (FID)/Compound 5c/5c-1H/cpdprg2
- Compounds 5 (FID)/Compound 5c/5c-1H/fid
- Compounds 5 (FID)/Compound 5c/5c-1H/format.temp
- Compounds 5 (FID)/Compound 5c/5c-1H/orig
- Compounds 5 (FID)/Compound 5c/5c-1H/pdata/
- Compounds 5 (FID)/Compound 5c/5c-1H/pdata/1/
- Compounds 5 (FID)/Compound 5c/5c-1H/pdata/1/1i
- Compounds 5 (FID)/Compound 5c/5c-1H/pdata/1/1r
- Compounds 5 (FID)/Compound 5c/5c-1H/pdata/1/auditp.txt
- Compounds 5 (FID)/Compound 5c/5c-1H/pdata/1/dosy
- Compounds 5 (FID)/Compound 5c/5c-1H/pdata/1/outd
- Compounds 5 (FID)/Compound 5c/5c-1H/pdata/1/proc
- Compounds 5 (FID)/Compound 5c/5c-1H/pdata/1/procs
- Compounds 5 (FID)/Compound 5c/5c-1H/pdata/1/t1par
- Compounds 5 (FID)/Compound 5c/5c-1H/pdata/1/title
- Compounds 5 (FID)/Compound 5c/5c-1H/prosol_History
- Compounds 5 (FID)/Compound 5c/5c-1H/pulseprogram
- Compounds 5 (FID)/Compound 5c/5c-1H/scon2
- Compounds 5 (FID)/Compound 5c/5c-1H/uxnmr.par
- Compounds 5 (FID)/Compound 5c/5c.cdxml
- Compounds 5 (FID)/Compound 5d/
- Compounds 5 (FID)/Compound 5d/5d-13C/
- Compounds 5 (FID)/Compound 5d/5d-13C/acqu
- Compounds 5 (FID)/Compound 5d/5d-13C/acqus
- Compounds 5 (FID)/Compound 5d/5d-13C/audita.txt
- Compounds 5 (FID)/Compound 5d/5d-13C/cpdprg2
- Compounds 5 (FID)/Compound 5d/5d-13C/fid
- Compounds 5 (FID)/Compound 5d/5d-13C/format.temp
- Compounds 5 (FID)/Compound 5d/5d-13C/orig
- Compounds 5 (FID)/Compound 5d/5d-13C/pdata/
- Compounds 5 (FID)/Compound 5d/5d-13C/pdata/1/
- Compounds 5 (FID)/Compound 5d/5d-13C/pdata/1/outd
- Compounds 5 (FID)/Compound 5d/5d-13C/pdata/1/proc
- Compounds 5 (FID)/Compound 5d/5d-13C/pdata/1/procs
- Compounds 5 (FID)/Compound 5d/5d-13C/pdata/1/title
- Compounds 5 (FID)/Compound 5d/5d-13C/prosol_History
- Compounds 5 (FID)/Compound 5d/5d-13C/pulseprogram
- Compounds 5 (FID)/Compound 5d/5d-13C/scon2
- Compounds 5 (FID)/Compound 5d/5d-13C/uxnmr.par
- Compounds 5 (FID)/Compound 5d/5d-1H/
- Compounds 5 (FID)/Compound 5d/5d-1H/acqu
- Compounds 5 (FID)/Compound 5d/5d-1H/acqus
- Compounds 5 (FID)/Compound 5d/5d-1H/audita.txt
- Compounds 5 (FID)/Compound 5d/5d-1H/fid
- Compounds 5 (FID)/Compound 5d/5d-1H/format.temp
- Compounds 5 (FID)/Compound 5d/5d-1H/orig
- Compounds 5 (FID)/Compound 5d/5d-1H/pdata/
- Compounds 5 (FID)/Compound 5d/5d-1H/pdata/1/
- Compounds 5 (FID)/Compound 5d/5d-1H/pdata/1/outd
- Compounds 5 (FID)/Compound 5d/5d-1H/pdata/1/proc
- Compounds 5 (FID)/Compound 5d/5d-1H/pdata/1/procs
- Compounds 5 (FID)/Compound 5d/5d-1H/pdata/1/title
- Compounds 5 (FID)/Compound 5d/5d-1H/prosol_History
- Compounds 5 (FID)/Compound 5d/5d-1H/pulseprogram
- Compounds 5 (FID)/Compound 5d/5d-1H/scon2
- Compounds 5 (FID)/Compound 5d/5d-1H/uxnmr.par
- Compounds 5 (FID)/Compound 5d/5d.cdxml
- Compounds 5 (FID)/Compound 5e/
- Compounds 5 (FID)/Compound 5e/5e-13C/
- Compounds 5 (FID)/Compound 5e/5e-13C/acqu
- Compounds 5 (FID)/Compound 5e/5e-13C/acqus
- Compounds 5 (FID)/Compound 5e/5e-13C/audita.txt
- Compounds 5 (FID)/Compound 5e/5e-13C/cpdprg2
- Compounds 5 (FID)/Compound 5e/5e-13C/fid
- Compounds 5 (FID)/Compound 5e/5e-13C/format.temp
- Compounds 5 (FID)/Compound 5e/5e-13C/orig
- Compounds 5 (FID)/Compound 5e/5e-13C/pdata/
- Compounds 5 (FID)/Compound 5e/5e-13C/pdata/1/
- Compounds 5 (FID)/Compound 5e/5e-13C/pdata/1/outd
- Compounds 5 (FID)/Compound 5e/5e-13C/pdata/1/proc
- Compounds 5 (FID)/Compound 5e/5e-13C/pdata/1/procs
- Compounds 5 (FID)/Compound 5e/5e-13C/pdata/1/title
- Compounds 5 (FID)/Compound 5e/5e-13C/prosol_History
- Compounds 5 (FID)/Compound 5e/5e-13C/pulseprogram
- Compounds 5 (FID)/Compound 5e/5e-13C/scon2
- Compounds 5 (FID)/Compound 5e/5e-13C/uxnmr.par
- Compounds 5 (FID)/Compound 5e/5e-1H/
- Compounds 5 (FID)/Compound 5e/5e-1H/acqu
- Compounds 5 (FID)/Compound 5e/5e-1H/acqus
- Compounds 5 (FID)/Compound 5e/5e-1H/audita.txt
- Compounds 5 (FID)/Compound 5e/5e-1H/fid
- Compounds 5 (FID)/Compound 5e/5e-1H/format.temp
- Compounds 5 (FID)/Compound 5e/5e-1H/orig
- Compounds 5 (FID)/Compound 5e/5e-1H/pdata/
- Compounds 5 (FID)/Compound 5e/5e-1H/pdata/1/
- Compounds 5 (FID)/Compound 5e/5e-1H/pdata/1/outd
- Compounds 5 (FID)/Compound 5e/5e-1H/pdata/1/proc
- Compounds 5 (FID)/Compound 5e/5e-1H/pdata/1/procs
- Compounds 5 (FID)/Compound 5e/5e-1H/pdata/1/title
- Compounds 5 (FID)/Compound 5e/5e-1H/prosol_History
- Compounds 5 (FID)/Compound 5e/5e-1H/pulseprogram
- Compounds 5 (FID)/Compound 5e/5e-1H/scon2
- Compounds 5 (FID)/Compound 5e/5e-1H/uxnmr.par
- Compounds 5 (FID)/Compound 5e/5e.cdxml
