# Supplementary material for: One-Pot Regio- and Diastereoselective Gold-Catalyzed Propargylation of in Situ Activated Chromones and Consecutive Cyclization
Source: Org Lett. 2024 Nov 28;26(49):10487–92. doi: 10.1021/acs.orglett.4c03812 (PMC11650761; doi:10.1021/acs.orglett.4c03812)
Supplement: Supplementary file 3 — ol4c03812_si_003.zip [file ol4c03812_si_003.zip › Compounds 5 (FID)/Compound 5a/5a-13C/audita.txt]

##TITLE= Audit trail, TOPSPIN		Version 2.1
##JCAMPDX= 5.01
##ORIGIN= Bruker BioSpin GmbH
##OWNER= Bruker
$$ \\156.35.59.102\COMPARTIDA VBOX\nmr400\ROBOT-/data/Bruker/nmr/JL-ciclo(3)-col/2/audita.txt
##AUDIT TRAIL=  $$ (NUMBER, WHEN, WHO, WHERE, PROCESS, VERSION, WHAT)
(   1,<2023-12-05 17:27:13.980 +0100>,<Bruker>,<ESOPE_NAV300>,<go>,<TOPSPIN 2.1>,
      <created by zg
	started at 2023-12-05 17:09:57.373 +0100,
	POWCHK disabled, PULCHK disabled,
       configuration hash MD5:
       3F E4 47 4A 9A 33 87 27 8A 17 82 59 03 1B FC F9
       data hash MD5: 32K
       80 55 34 C7 63 73 75 36 80 3B 82 1C B0 D2 EA EC>)
(   2,<2023-12-05 17:27:26.600 +0100>,<Bruker>,<ESOPE_NAV300>,<dirdata>,<TOPSPIN 2.1>,
      <wrpa from 1 2 "JL-ciclo(3)-col" "Bruker" "C:\Bruker\bacs"
       data hash MD5: 32K
       80 55 34 C7 63 73 75 36 80 3B 82 1C B0 D2 EA EC>)
##END=

$$ hash MD5
$$ 1D 75 82 EA 51 F9 A9 5E 21 D6 CB C6 99 E1 3F 10
