# Supplementary material for: One-Pot Regio- and Diastereoselective Gold-Catalyzed Propargylation of in Situ Activated Chromones and Consecutive Cyclization
Source: Org Lett. 2024 Nov 28;26(49):10487–92. doi: 10.1021/acs.orglett.4c03812 (PMC11650761; doi:10.1021/acs.orglett.4c03812)
Supplement: Supplementary file 3 — ol4c03812_si_003.zip [file ol4c03812_si_003.zip › Compounds 5 (FID)/Compound 5a/5a-1H/audita.txt]

##TITLE= Audit trail, TOPSPIN		Version 2.1
##JCAMPDX= 5.01
##ORIGIN= Bruker BioSpin GmbH
##OWNER= Bruker
$$ \\156.35.59.102\COMPARTIDA VBOX\nmr400\ROBOT-/data/Bruker/nmr/JL-ciclo(3)-col/1/audita.txt
##AUDIT TRAIL=  $$ (NUMBER, WHEN, WHO, WHERE, PROCESS, VERSION, WHAT)
(   1,<2023-12-05 17:09:12.867 +0100>,<Bruker>,<ESOPE_NAV300>,<go>,<TOPSPIN 2.1>,
      <created by zg
	started at 2023-12-05 17:08:43.008 +0100,
	POWCHK disabled, PULCHK disabled,
       configuration hash MD5:
       3F E4 47 4A 9A 33 87 27 8A 17 82 59 03 1B FC F9
       data hash MD5: 24K
       B3 4E D5 93 AE 71 6B 0C 5C F1 47 F9 8E 5B EA FB>)
(   2,<2023-12-05 17:09:23.303 +0100>,<Bruker>,<ESOPE_NAV300>,<dirdata>,<TOPSPIN 2.1>,
      <wrpa from 1 1 "JL-ciclo(3)-col" "Bruker" "C:\Bruker\bacs"
       data hash MD5: 24K
       B3 4E D5 93 AE 71 6B 0C 5C F1 47 F9 8E 5B EA FB>)
##END=

$$ hash MD5
$$ A3 22 35 E6 A9 AC 30 A8 95 0F EF BD B0 1D B9 3C
