# Supplementary material for: One-Pot Regio- and Diastereoselective Gold-Catalyzed Propargylation of in Situ Activated Chromones and Consecutive Cyclization
Source: Org Lett. 2024 Nov 28;26(49):10487–92. doi: 10.1021/acs.orglett.4c03812 (PMC11650761; doi:10.1021/acs.orglett.4c03812)
Supplement: Supplementary file 3 — ol4c03812_si_003.zip [file ol4c03812_si_003.zip › Compounds 5 (FID)/Compound 5b/5b-13C/audita.txt]

##TITLE= Audit trail, TOPSPIN		Version 2.1
##JCAMPDX= 5.01
##ORIGIN= Bruker BioSpin GmbH
##OWNER= Bruker
$$ \\156.35.59.102\COMPARTIDA VBOX\nmr400\ROBOT-/data/Bruker/nmr/JL-CicloBr-recol/2/audita.txt
##AUDIT TRAIL=  $$ (NUMBER, WHEN, WHO, WHERE, PROCESS, VERSION, WHAT)
(   1,<2024-01-11 12:23:13.274 +0100>,<Bruker>,<ESOPE_NAV300>,<go>,<TOPSPIN 2.1>,
      <created by zg
	started at 2024-01-11 12:03:30.761 +0100,
	POWCHK disabled, PULCHK disabled,
       configuration hash MD5:
       F5 D2 33 26 8B F4 9F 56 B4 A2 DA 27 8C F7 E0 5C
       data hash MD5: 32K
       07 55 FC 9F 1E 69 B0 5D 6A 9E F9 FE DD 31 E8 7D>)
(   2,<2024-01-11 12:23:24.366 +0100>,<Bruker>,<ESOPE_NAV300>,<dirdata>,<TOPSPIN 2.1>,
      <wrpa from 1 2 "JL-CicloBr-recol" "Bruker" "C:\Bruker\bacs"
       data hash MD5: 32K
       07 55 FC 9F 1E 69 B0 5D 6A 9E F9 FE DD 31 E8 7D>)
##END=

$$ hash MD5
$$ D7 F7 19 AB D0 A8 95 DE 80 40 C0 53 6F A3 92 FF
