# Supplementary material for: One-Pot Regio- and Diastereoselective Gold-Catalyzed Propargylation of in Situ Activated Chromones and Consecutive Cyclization
Source: Org Lett. 2024 Nov 28;26(49):10487–92. doi: 10.1021/acs.orglett.4c03812 (PMC11650761; doi:10.1021/acs.orglett.4c03812)
Supplement: Supplementary file 3 — ol4c03812_si_003.zip [file ol4c03812_si_003.zip › Compounds 5 (FID)/Compound 5b/5b-1H/audita.txt]

##TITLE= Audit trail, TOPSPIN		Version 2.1
##JCAMPDX= 5.01
##ORIGIN= Bruker BioSpin GmbH
##OWNER= Bruker
$$ \\156.35.59.102\COMPARTIDA VBOX\nmr400\ROBOT-/data/Bruker/nmr/JL-CicloBr-recol/1/audita.txt
##AUDIT TRAIL=  $$ (NUMBER, WHEN, WHO, WHERE, PROCESS, VERSION, WHAT)
(   1,<2024-01-11 09:17:22.905 +0100>,<Bruker>,<ESOPE_NAV300>,<go>,<TOPSPIN 2.1>,
      <created by zg
	started at 2024-01-11 09:16:27.041 +0100,
	POWCHK disabled, PULCHK disabled,
       configuration hash MD5:
       F5 D2 33 26 8B F4 9F 56 B4 A2 DA 27 8C F7 E0 5C
       data hash MD5: 24K
       D2 8E 87 D2 F9 D2 8C FB 85 2E 2C C6 BC 86 10 EC>)
(   2,<2024-01-11 09:17:34.496 +0100>,<Bruker>,<ESOPE_NAV300>,<dirdata>,<TOPSPIN 2.1>,
      <wrpa from 1 1 "JL-CicloBr-recol" "Bruker" "C:\Bruker\bacs"
       data hash MD5: 24K
       D2 8E 87 D2 F9 D2 8C FB 85 2E 2C C6 BC 86 10 EC>)
##END=

$$ hash MD5
$$ A4 8D A5 93 83 0C AD 22 22 99 EE 70 90 14 6E 1F
