# Supplementary material for: One-Pot Regio- and Diastereoselective Gold-Catalyzed Propargylation of in Situ Activated Chromones and Consecutive Cyclization
Source: Org Lett. 2024 Nov 28;26(49):10487–92. doi: 10.1021/acs.orglett.4c03812 (PMC11650761; doi:10.1021/acs.orglett.4c03812)
Supplement: Supplementary file 3 — ol4c03812_si_003.zip [file ol4c03812_si_003.zip › Compounds 5 (FID)/Compound 5c/5c-13C/audita.txt]

##TITLE= Audit trail, TOPSPIN		Version 2.1
##JCAMPDX= 5.01
##ORIGIN= Bruker BioSpin GmbH
##OWNER= Bruker
$$ \\156.35.59.102\COMPARTIDA VBOX\nmr400\ROBOT-/data/Bruker/nmr/JL-406C-colf1/4/audita.txt
##AUDIT TRAIL=  $$ (NUMBER, WHEN, WHO, WHERE, PROCESS, VERSION, WHAT)
(   1,<2024-03-09 20:39:11.737 +0100>,<Bruker>,<ESOPE_NAV300>,<go>,<TOPSPIN 2.1>,
      <created by zg
	started at 2024-03-09 20:06:25.245 +0100,
	POWCHK disabled, PULCHK disabled,
       configuration hash MD5:
       52 BB A1 C8 7C 03 E1 05 CA 36 A1 68 AB 18 C7 53
       data hash MD5: 32K
       BB 58 4A BE 54 59 54 CA 3B AD EA 64 41 24 CB 16>)
(   2,<2024-03-09 20:39:22.236 +0100>,<Bruker>,<ESOPE_NAV300>,<dirdata>,<TOPSPIN 2.1>,
      <wrpa from 1 4 "JL-406C-colf1" "Bruker" "C:\Bruker\bacs"
       data hash MD5: 32K
       BB 58 4A BE 54 59 54 CA 3B AD EA 64 41 24 CB 16>)
##END=

$$ hash MD5
$$ 1C 82 11 F8 7A 10 81 B4 2A 11 82 F6 D9 AD 84 56
