# Supplementary material for: One-Pot Regio- and Diastereoselective Gold-Catalyzed Propargylation of in Situ Activated Chromones and Consecutive Cyclization
Source: Org Lett. 2024 Nov 28;26(49):10487–92. doi: 10.1021/acs.orglett.4c03812 (PMC11650761; doi:10.1021/acs.orglett.4c03812)
Supplement: Supplementary file 3 — ol4c03812_si_003.zip [file ol4c03812_si_003.zip › Compounds 5 (FID)/Compound 5c/5c-1H/audita.txt]

##TITLE= Audit trail, TOPSPIN		Version 2.1
##JCAMPDX= 5.01
##ORIGIN= Bruker BioSpin GmbH
##OWNER= Bruker
$$ H:/data/usuarios/nmr/JL-406C-colf1/1/audita.txt
##AUDIT TRAIL=  $$ (NUMBER, WHEN, WHO, WHERE, PROCESS, VERSION, WHAT)
(   1,<2024-03-08 15:40:38.163 +0100>,<Bruker>,<AV300>,<go>,<TOPSPIN 2.1>,
      <created by zg
	started at 2024-03-08 15:40:04.545 +0100,
	POWCHK disabled, PULCHK disabled,
       configuration hash MD5:
       2A A3 26 E3 91 46 66 F7 1E 80 EF 53 0B D7 77 E1
       data hash MD5: 32K
       A6 DB 8F 85 29 2D B0 72 05 7D 38 2D 76 F9 18 F6>)
(   2,<2024-03-08 15:40:39.380 +0100>,<Bruker>,<AV300>,<dirdata>,<TOPSPIN 2.1>,
      <wrpa from 1 1 "JL-406C-colf1" "usuarios" "C:\Bruker\TOPSPIN"
       data hash MD5: 32K
       A6 DB 8F 85 29 2D B0 72 05 7D 38 2D 76 F9 18 F6>)
##END=

$$ hash MD5
$$ 5D 1C E3 53 81 7E C3 E4 EB 7B 76 3F 41 2D BC C5
