# Supplementary material for: One-Pot Regio- and Diastereoselective Gold-Catalyzed Propargylation of in Situ Activated Chromones and Consecutive Cyclization
Source: Org Lett. 2024 Nov 28;26(49):10487–92. doi: 10.1021/acs.orglett.4c03812 (PMC11650761; doi:10.1021/acs.orglett.4c03812)
Supplement: Supplementary file 3 — ol4c03812_si_003.zip [file ol4c03812_si_003.zip › Compounds 5 (FID)/Compound 5c/5c-1H/pdata/1/auditp.txt]

##TITLE= Audit trail, TOPSPIN		Version 2.1
##JCAMPDX= 5.01
##ORIGIN= Bruker BioSpin GmbH
##OWNER= Bruker
$$ \\156.35.59.102\COMPARTIDA VBOX\nmr400\ROBOT-/data/Bruker/nmr/JL-406C-colf1/1/pdata/1/auditp.txt
##AUDIT TRAIL=  $$ (NUMBER, WHEN, WHO, WHERE, PROCESS, VERSION, WHAT)
(   1,<2024-03-08 17:54:01.902 +0100>,<Bruker>,<ESOPE_NAV300>,<go>,<TOPSPIN 2.1>,
      <acquisition in progress>)
(   2,<2024-03-08 18:08:34.880 +0100>,<Bruker>,<ESOPE_NAV300>,<proc1d>,<TOPSPIN 2.1>,
      <Start of raw data processing
       efp LB = 2 FT_mod = 6 PKNL = 1 PHC0 = 0 PHC1 = 0 SI = 32K 
       data hash MD5: 32K
       25 F2 94 C9 04 FD 71 70 E2 CB 4B C1 23 69 81 4C>)
(   3,<2024-03-08 18:08:46.658 +0100>,<Bruker>,<ESOPE_NAV300>,<dirdata>,<TOPSPIN 2.1>,
      <wrpa from 1 1 "JL-406C-colf1" "Bruker" "C:\Bruker\bacs"
       data hash MD5: 32K
       25 F2 94 C9 04 FD 71 70 E2 CB 4B C1 23 69 81 4C>)
##END=

$$ hash MD5
$$ 69 1D B7 83 BB E8 FC 2C CD A8 52 CF 25 A2 37 10
