# Supplementary material for: One-Pot Regio- and Diastereoselective Gold-Catalyzed Propargylation of in Situ Activated Chromones and Consecutive Cyclization
Source: Org Lett. 2024 Nov 28;26(49):10487–92. doi: 10.1021/acs.orglett.4c03812 (PMC11650761; doi:10.1021/acs.orglett.4c03812)
Supplement: Supplementary file 3 — ol4c03812_si_003.zip [file ol4c03812_si_003.zip › Compounds 5 (FID)/Compound 5c/5c-1H/pdata/1/dosy]

##TITLE= Parameter file, TOPSPIN		Version 2.1
##JCAMPDX= 5.0
##DATATYPE= Parameter Values
##NPOINTS= 1	$$ modification sequence number
##ORIGIN= Bruker BioSpin GmbH
##OWNER= Bruker
$$ 2024-03-08 15:40:39.380 +0100  Bruker@AV300
$$ H:/data/usuarios/nmr/JL-406C-colf1/1/pdata/1/dosy
$$ process C:\Bruker\TOPSPIN\prog\mod\dirdata.exe
##$Bline= 0
##$Bmax= 2147483647
##$Bmin= -2147483647
##$Bvary= 0
##$D1= 1e-009
##$D1max= 1e-008
##$D1min= 0
##$D1vary= 1
##$D2= 0
##$D2max= 1e-008
##$D2min= 0
##$D2vary= 0
##$D3= 0
##$D3max= 1e-008
##$D3min= 0
##$D3vary= 0
##$DFACTOR= 1
##$DFmin= 2
##$DISPmax= 1e-008
##$DISPmin= 1e-010
##$DOSYDBG= 0
##$Dmax= 5000
##$Dmin= 10
##$EPS= 1
##$ExpVar= 0
##$F1mode= 0
##$FSIZE= 128
##$Gamma= 4257.7001953125
##$Gdist= 149.95000000298
##$Glen= 2
##$Grad= 0
##$I1= 1000000000
##$I1max= 2147483647
##$I1min= -2147483647
##$I1vary= 1
##$I2= 0
##$I2max= 2147483647
##$I2min= -2147483647
##$I2vary= 0
##$I3= 0
##$I3max= 2147483647
##$I3min= -2147483647
##$I3vary= 0
##$ITERCHK= 300
##$ITERMAX= 20000
##$Imode= 0
##$LAMBCNT= 2
##$LAMBSP= 30
##$LWF= 1
##$MINITER= 6
##$Maxiter= 100
##$Method= 0
##$Ndata= 16
##$Nexp= 1
##$Noise= 87036
##$Nonneg= 1
##$Npars= 7
##$Nstart= 0
##$Nvar= 2
##$PC= 4
##$PROCTYP= 2
##$Qmode= 0
##$RegMult= 1
##$Scale= 0
##$SpiSup= 1
##$THRESH= 100
##$Xlist= <difflist>
##END=
