# Supplementary material for: One-Pot Regio- and Diastereoselective Gold-Catalyzed Propargylation of in Situ Activated Chromones and Consecutive Cyclization
Source: Org Lett. 2024 Nov 28;26(49):10487–92. doi: 10.1021/acs.orglett.4c03812 (PMC11650761; doi:10.1021/acs.orglett.4c03812)
Supplement: Supplementary file 3 — ol4c03812_si_003.zip [file ol4c03812_si_003.zip › Compounds 5 (FID)/Compound 5c/5c-1H/pdata/1/t1par]

##TITLE= Parameter file, TOPSPIN		Version 2.1
##JCAMPDX= 5.0
##DATATYPE= Parameter Values
##NPOINTS= 1	$$ modification sequence number
##ORIGIN= Bruker BioSpin GmbH
##OWNER= Bruker
$$ 2024-03-08 15:40:39.458 +0100  Bruker@AV300
$$ H:/data/usuarios/nmr/JL-406C-colf1/1/pdata/1/t1par
$$ process C:\Bruker\TOPSPIN\prog\mod\dirdata.exe
##$BIGDEL= 149.95
##$CALCDN= no
##$COMPNO= 1
##$CONV= 1e-005
##$CURSOR= 0
##$DRIFT= 5
##$EDGUESS= 0
##$EDPARM= 0
##$FCTTYPE= 10
##$FIDNUMB= 0
##$FITT1T2= 0
##$FITTYPE= 0
##$GAMM= 4257.7
##$GRADIEN= 1
##$GUESSES= (0..23)
1 1e-009 1 1 1 1 1 1 1 1 1 1 0.1 1e-010 1 1 1 1 1 1 1 1 1 1
##$INC= 1
##$INTRNG= 1
##$LISTINC= 0.001
##$LISTTYP= <vdlist>
##$LITDEL= 2
##$MAXPNTS= 12
##$NUMPNTS= 16
##$NUMTERM= 2
##$PARM= (0..11)
0 0 0 0 0 0 0 0 0 0 0 0
##$PDTYP= <pd>
##$REGIONS= 2
##$SHOWINT= yes
##$SHOWPP= yes
##$START= 1
##$X_END= 0
##$X_START= 0
##$Y_END= 0
##$Y_START= 0
##END=
