# Supplementary material for: One-Pot Regio- and Diastereoselective Gold-Catalyzed Propargylation of in Situ Activated Chromones and Consecutive Cyclization
Source: Org Lett. 2024 Nov 28;26(49):10487–92. doi: 10.1021/acs.orglett.4c03812 (PMC11650761; doi:10.1021/acs.orglett.4c03812)
Supplement: Supplementary file 3 — ol4c03812_si_003.zip [file ol4c03812_si_003.zip › Compounds 5 (FID)/Compound 5d/5d-13C/audita.txt]

##TITLE= Audit trail, TOPSPIN		Version 2.1
##JCAMPDX= 5.01
##ORIGIN= Bruker BioSpin GmbH
##OWNER= Bruker
$$ \\156.35.59.102\COMPARTIDA VBOX\nmr400\ROBOT-/data/Bruker/nmr/JL-408colf1/2/audita.txt
##AUDIT TRAIL=  $$ (NUMBER, WHEN, WHO, WHERE, PROCESS, VERSION, WHAT)
(   1,<2024-02-12 10:14:43.341 +0100>,<Bruker>,<ESOPE_NAV300>,<go>,<TOPSPIN 2.1>,
      <created by zg
	started at 2024-02-12 09:54:40.876 +0100,
	POWCHK disabled, PULCHK disabled,
       configuration hash MD5:
       7E BD DB 75 7D A5 58 C3 BB CC DF 3F 89 B2 AE FB
       data hash MD5: 32K
       E8 58 03 17 9C C4 69 19 8E 95 82 CE 33 F3 79 10>)
(   2,<2024-02-12 10:14:55.073 +0100>,<Bruker>,<ESOPE_NAV300>,<dirdata>,<TOPSPIN 2.1>,
      <wrpa from 1 2 "JL-408colF1" "Bruker" "C:\Bruker\bacs"
       data hash MD5: 32K
       E8 58 03 17 9C C4 69 19 8E 95 82 CE 33 F3 79 10>)
##END=

$$ hash MD5
$$ A8 96 85 26 BB 2A 30 39 B8 0D D0 CD BA 51 BC 30
