# Supplementary material for: One-Pot Regio- and Diastereoselective Gold-Catalyzed Propargylation of in Situ Activated Chromones and Consecutive Cyclization
Source: Org Lett. 2024 Nov 28;26(49):10487–92. doi: 10.1021/acs.orglett.4c03812 (PMC11650761; doi:10.1021/acs.orglett.4c03812)
Supplement: Supplementary file 3 — ol4c03812_si_003.zip [file ol4c03812_si_003.zip › Compounds 5 (FID)/Compound 5d/5d-13C/pdata/1/outd]

##TITLE= Parameter file, TOPSPIN		Version 2.1
##JCAMPDX= 5.0
##DATATYPE= Parameter Values
##NPOINTS= 1	$$ modification sequence number
##ORIGIN= Bruker BioSpin GmbH
##OWNER= Bruker
$$ 2024-02-12 10:14:55.088 +0100  Bruker@ESOPE_NAV300
$$ \\156.35.59.102\COMPARTIDA VBOX\nmr400\ROBOT-/data/Bruker/nmr/JL-408colf1/2/pdata/1/outd
$$ process C:\Bruker\TOPSPIN\prog\mod\dirdata.exe
##$CURPLOT= <HP DeskJet 1220C (Copy 1)>
##$CURPRIN= <$HP DeskJet 1220C (Copy 1)>
##$DFORMAT= <normdp>
##$LAYOUT= <+/1D_13C.xwp>
##$LFORMAT= <normlp>
##$PFORMAT= <normpl>
##$SURQMSG= 1
##END=
