# Supplementary material for: One-Pot Regio- and Diastereoselective Gold-Catalyzed Propargylation of in Situ Activated Chromones and Consecutive Cyclization
Source: Org Lett. 2024 Nov 28;26(49):10487–92. doi: 10.1021/acs.orglett.4c03812 (PMC11650761; doi:10.1021/acs.orglett.4c03812)
Supplement: Supplementary file 3 — ol4c03812_si_003.zip [file ol4c03812_si_003.zip › Compounds 5 (FID)/Compound 5d/5d-13C/scon2]

##TITLE= Parameter file, TOPSPIN		Version 2.1
##JCAMPDX= 5.0
##DATATYPE= Parameter Values
##NPOINTS= 1	$$ modification sequence number
##ORIGIN= Bruker BioSpin GmbH
##OWNER= Bruker
$$ 2024-02-12 09:54:40.236 +0100  Bruker@ESOPE_NAV300
$$ C:\Bruker\bacs/data/Bruker/nmr/JL-408colF1/2/scon2
$$ process C:\Bruker\TOPSPIN\prog\mod\go.exe
##$BLKTR= (0..15)
3 3 3 3 3 3 3 3 3 3 3 3 3 3 3 3
##$DE1= 4.5
##$DEADC= 0.5
##$DEPA= 4.5
##$DERX= 1.5
##$FILCOR= 0
##END=
