# Supplementary material for: One-Pot Regio- and Diastereoselective Gold-Catalyzed Propargylation of in Situ Activated Chromones and Consecutive Cyclization
Source: Org Lett. 2024 Nov 28;26(49):10487–92. doi: 10.1021/acs.orglett.4c03812 (PMC11650761; doi:10.1021/acs.orglett.4c03812)
Supplement: Supplementary file 3 — ol4c03812_si_003.zip [file ol4c03812_si_003.zip › Compounds 5 (FID)/Compound 5e/5e-1H/audita.txt]

##TITLE= Audit trail, TOPSPIN		Version 2.1
##JCAMPDX= 5.01
##ORIGIN= Bruker BioSpin GmbH
##OWNER= Bruker
$$ \\156.35.59.102\COMPARTIDA VBOX\nmr400\ROBOT-/data/Bruker/nmr/JL-502colf1/1/audita.txt
##AUDIT TRAIL=  $$ (NUMBER, WHEN, WHO, WHERE, PROCESS, VERSION, WHAT)
(   1,<2024-05-11 08:55:56.542 +0200>,<Bruker>,<ESOPE_NAV300>,<go>,<TOPSPIN 2.1>,
      <created by zg
	started at 2024-05-11 08:55:26.653 +0200,
	POWCHK disabled, PULCHK disabled,
       configuration hash MD5:
       B0 A9 8B DC 0B C3 FE CD 5F C2 78 D9 CA 15 0B 29
       data hash MD5: 24K
       2B 0B 4E 21 3F 29 4F EE 91 B3 30 1C 03 69 81 9D>)
(   2,<2024-05-11 08:56:08.133 +0200>,<Bruker>,<ESOPE_NAV300>,<dirdata>,<TOPSPIN 2.1>,
      <wrpa from 1 1 "JL-502colf1" "Bruker" "C:\Bruker\bacs"
       data hash MD5: 24K
       2B 0B 4E 21 3F 29 4F EE 91 B3 30 1C 03 69 81 9D>)
##END=

$$ hash MD5
$$ 28 3C 2E 80 CF AD 2D 43 20 32 E0 B0 FA 9B 97 3F
